# Supplementary material for: Salinity‐induced transcriptome profiles in marine and freshwater threespine stickleback after an abrupt 6‐hour exposure
Source: Ecol Evol. 2022 Oct 17;12(10):e9395. doi: 10.1002/ece3.9395 (PMC9596333; doi:10.1002/ece3.9395)
Supplement: Supplementary file 2 — Table S2 [file ECE3-12-e9395-s001.xls]

## Sheet: comp1_results
external_gene_name	description	ensemblID	logFC	logCPM	F	PValue	FDR
		ENSGACG00000001104	-2.9288640015704	2.32462038750483	30.0846094092978	2.77273636501593e-05	0.0446715555767716
		ENSGACG00000004776	-1.65864945004667	4.67414878007448	34.6119495740834	1.17589251417195e-05	0.0249865149009659
		ENSGACG00000009417	-2.731817789401	8.11268823117019	90.4238320266656	1.23382428200877e-08	0.000198781430074432
slc16a9a	solute carrier family 16 member 9a [Source:ZFIN;Acc:ZDB-GENE-040426-1364]	ENSGACG00000009969	2.02794094615674	5.23110060857792	44.1795071676371	2.39988916332255e-06	0.00966615357757242
arrdc3a	arrestin domain containing 3a [Source:ZFIN;Acc:ZDB-GENE-030131-2913]	ENSGACG00000010472	1.82831624362402	6.73371135843532	71.0585116998835	7.94955840835795e-08	0.000640376677585274
si:ch211-13k12.2	si:ch211-13k12.2 [Source:ZFIN;Acc:ZDB-GENE-061207-5]	ENSGACG00000010775	1.18050687760907	5.45519601817836	34.3163693436823	1.24071826210494e-05	0.0249865149009659
dok4	docking protein 4 [Source:ZFIN;Acc:ZDB-GENE-041008-91]	ENSGACG00000014541	-1.36907770620335	5.2466859523018	47.3567899068569	1.49497404942576e-06	0.00802850897009949
cyp1a	cytochrome P450, family 1, subfamily A [Source:ZFIN;Acc:ZDB-GENE-011219-1]	ENSGACG00000014674	-3.36548003491031	8.26363914124902	46.6708801090345	3.4963809218406e-06	0.0112660386063548
gal3st1b	galactose-3-O-sulfotransferase 1b [Source:ZFIN;Acc:ZDB-GENE-091117-38]	ENSGACG00000016937	-1.72714601155671	3.89544429960077	32.4194025782553	1.76407053535383e-05	0.0315788226612062
		ENSGACG00000019379	-1.92945989918094	7.02787442886925	39.3452667520691	5.17961141218213e-06	0.0139081199102777

## Sheet: comp2_results
external_gene_name	description	ensemblID	logFC	logCPM	F	PValue	FDR
eif6	eukaryotic translation initiation factor 6 [Source:NCBI gene;Acc:386850]	ENSGACG00000000009	1.17114003642406	5.19850697045592	21.7079943559579	0.000173143424454174	0.00914594659469246	eif6	eukaryotic translation initiation factor 6 [Source:NCBI gene;Acc:386850]
map1lc3a	microtubule-associated protein 1 light chain 3 alpha [Source:ZFIN;Acc:ZDB-GENE-040426-2232]	ENSGACG00000000010	1.0017020773075	5.72256374283478	15.4099561874095	0.000915803844137894	0.0213945385590387	map1lc3a	microtubule-associated protein 1 light chain 3 alpha [Source:ZFIN;Acc:ZDB-GENE-040426-2232]
		ENSGACG00000000017	0.825184720622993	5.7034458073413	20.5249161105784	0.00023153873791535	0.0106885977265163
		ENSGACG00000000018	0.922562478791543	3.53841640988066	10.3665050459586	0.00453268599109347	0.0486516349117301
		ENSGACG00000000026	2.45054276705847	2.88677561510245	10.4201875006222	0.00460598607997779	0.0490569048542992
nup210	nucleoporin 210 [Source:ZFIN;Acc:ZDB-GENE-050208-132]	ENSGACG00000000064	1.02842976914424	4.9435009164002	16.752943169928	0.000625261185027296	0.0172197999179056	nup210	nucleoporin 210 [Source:ZFIN;Acc:ZDB-GENE-050208-132]
		ENSGACG00000000084	-1.01121350780814	4.91074060376064	10.5905278556079	0.00419436201851297	0.0466358636854814
f3a	coagulation factor IIIa [Source:ZFIN;Acc:ZDB-GENE-071119-5]	ENSGACG00000000087	1.15994034604608	8.00360101011259	15.2206209237829	0.000967703834573567	0.0220471517269882	f3a	coagulation factor IIIa [Source:ZFIN;Acc:ZDB-GENE-071119-5]
cnn3a	calponin 3, acidic b [Source:ZFIN;Acc:ZDB-GENE-050522-263]	ENSGACG00000000098	1.74157716972797	3.53119420911425	18.4220598098119	0.000397500003390963	0.0139478535868697	cnn3a	calponin 3, acidic b [Source:ZFIN;Acc:ZDB-GENE-050522-263]
brd2a	bromodomain containing 2a [Source:ZFIN;Acc:ZDB-GENE-990415-248]	ENSGACG00000000103	0.935570532098745	7.20725351570178	13.8973270018954	0.00143646310336288	0.0265095728044436	brd2a	bromodomain containing 2a [Source:ZFIN;Acc:ZDB-GENE-990415-248]
abch1	ATP-binding cassette, sub-family H, member 1 [Source:ZFIN;Acc:ZDB-GENE-050517-42]	ENSGACG00000000159	-0.921266785842391	4.56340396903899	14.9271914390399	0.00105471833178007	0.0228575010422654	abch1	ATP-binding cassette, sub-family H, member 1 [Source:ZFIN;Acc:ZDB-GENE-050517-42]
		ENSGACG00000000161	1.00423557441629	4.07180342609232	11.5149592871071	0.00306724976710423	0.0394070661864563
ACTR2	actin related protein 2 [Source:HGNC Symbol;Acc:HGNC:169]	ENSGACG00000000162	0.661789295847256	6.06622364088221	15.1361050136711	0.000991919313187975	0.022226442357123	ACTR2	actin related protein 2 [Source:HGNC Symbol;Acc:HGNC:169]
		ENSGACG00000000183	2.85417087699594	4.0539202897689	12.9196166336304	0.00258555208801655	0.0361282130876276
EIF4G1	eukaryotic translation initiation factor 4 gamma 1 [Source:HGNC Symbol;Acc:HGNC:3296]	ENSGACG00000000209	1.46311387196113	5.0818774613768	38.0120815507215	6.47848989781401e-06	0.00200721059122464	EIF4G1	eukaryotic translation initiation factor 4 gamma 1 [Source:HGNC Symbol;Acc:HGNC:3296]
psmd2	proteasome 26S subunit, non-ATPase 2 [Source:NCBI gene;Acc:393518]	ENSGACG00000000212	0.707418157130425	6.63966971588805	13.9533738041587	0.0014121246408102	0.0263110722595404	psmd2	proteasome 26S subunit, non-ATPase 2 [Source:NCBI gene;Acc:393518]
ints6	integrator complex subunit 6 [Source:ZFIN;Acc:ZDB-GENE-070906-1]	ENSGACG00000000250	1.04501001031805	5.47299912544082	11.4366211805983	0.00314832386038771	0.0400682132975513	ints6	integrator complex subunit 6 [Source:ZFIN;Acc:ZDB-GENE-070906-1]
		ENSGACG00000000303	1.08338122539917	6.07298484765791	11.1745055594133	0.00343746333707934	0.0419639378249768
gnl3	guanine nucleotide binding protein-like 3 (nucleolar) [Source:NCBI gene;Acc:321897]	ENSGACG00000000309	0.976923914357127	6.87817996333289	16.1448980252704	0.000741713942119896	0.018998017999195	gnl3	guanine nucleotide binding protein-like 3 (nucleolar) [Source:NCBI gene;Acc:321897]
glt8d1	glycosyltransferase 8 domain containing 1 [Source:NCBI gene;Acc:492466]	ENSGACG00000000312	-1.08477648263919	3.4736618195786	11.74309104198	0.00284410111644287	0.0379067489485923	glt8d1	glycosyltransferase 8 domain containing 1 [Source:NCBI gene;Acc:492466]
nek4	NIMA-related kinase 4 [Source:ZFIN;Acc:ZDB-GENE-040426-1392]	ENSGACG00000000316	-1.08536177416678	4.88436667846401	28.3732809306121	3.91888726073833e-05	0.00459003677591964	nek4	NIMA-related kinase 4 [Source:ZFIN;Acc:ZDB-GENE-040426-1392]
		ENSGACG00000000335	-2.07091962824277	2.03891063446089	13.1525172592727	0.00180839617863492	0.0302587744338339
myog	myogenin [Source:ZFIN;Acc:ZDB-GENE-980526-265]	ENSGACG00000000349	3.04140757291168	0.438209470807768	10.4608229336705	0.00438666706701589	0.0479468067277428	myog	myogenin [Source:ZFIN;Acc:ZDB-GENE-980526-265]
tmem183a	transmembrane protein 183A [Source:ZFIN;Acc:ZDB-GENE-050327-5]	ENSGACG00000000357	-0.750703328336413	5.35132376295933	10.9268053719965	0.00373813962270855	0.0437682903062917	tmem183a	transmembrane protein 183A [Source:ZFIN;Acc:ZDB-GENE-050327-5]
il19l	interleukin 19 like [Source:ZFIN;Acc:ZDB-GENE-071121-1]	ENSGACG00000000393	-3.22814994726091	-0.13730189883422	11.3936425094859	0.003193816292359	0.0404683058948243	il19l	interleukin 19 like [Source:ZFIN;Acc:ZDB-GENE-071121-1]
CNNM3	cyclin and CBS domain divalent metal cation transport mediator 3 [Source:HGNC Symbol;Acc:HGNC:104]	ENSGACG00000000398	-1.04941587040427	2.75122994409535	14.8938073357848	0.00106515710266566	0.022914274029272	CNNM3	cyclin and CBS domain divalent metal cation transport mediator 3 [Source:HGNC Symbol;Acc:HGNC:104]
		ENSGACG00000000405	-1.15462788642458	5.36667348196444	12.7112693073228	0.00207865258030299	0.032513758952681
fat3a	FAT atypical cadherin 3a [Source:ZFIN;Acc:ZDB-GENE-060929-1254]	ENSGACG00000000415	-1.89097571199804	3.96910167702966	20.3149673558686	0.000245634459114416	0.0109623733262946	fat3a	FAT atypical cadherin 3a [Source:ZFIN;Acc:ZDB-GENE-060929-1254]
		ENSGACG00000000417	1.9230030975182	1.50989037530159	11.8882383397947	0.00271156429431489	0.0369632006944196
vezf1b	vascular endothelial zinc finger 1b [Source:ZFIN;Acc:ZDB-GENE-060825-121]	ENSGACG00000000419	-1.05173253457101	5.04942574507097	22.3460176960821	0.00014857866578327	0.00864169994380602	vezf1b	vascular endothelial zinc finger 1b [Source:ZFIN;Acc:ZDB-GENE-060825-121]
si:ch211-160o17.2	si:ch211-160o17.2 [Source:ZFIN;Acc:ZDB-GENE-141219-3]	ENSGACG00000000443	1.20838294514977	3.51404551092751	12.4475903198335	0.00226145481926115	0.033603417553287	si:ch211-160o17.2	si:ch211-160o17.2 [Source:ZFIN;Acc:ZDB-GENE-141219-3]
NR4A1	nuclear receptor subfamily 4 group A member 1 [Source:HGNC Symbol;Acc:HGNC:7980]	ENSGACG00000000451	2.11839081022733	2.53901337244506	10.6441269008752	0.00413350120460545	0.0463429630531652	NR4A1	nuclear receptor subfamily 4 group A member 1 [Source:HGNC Symbol;Acc:HGNC:7980]
mpp2a	membrane protein, palmitoylated 2a (MAGUK p55 subfamily member 2) [Source:ZFIN;Acc:ZDB-GENE-071004-82]	ENSGACG00000000468	-1.83347284543321	3.0101233140359	22.3890897493516	0.000147065238813915	0.00864169994380602	mpp2a	membrane protein, palmitoylated 2a (MAGUK p55 subfamily member 2) [Source:ZFIN;Acc:ZDB-GENE-071004-82]
smarce1	SWI/SNF related, matrix associated, actin dependent regulator of chromatin, subfamily e, member 1 [Source:ZFIN;Acc:ZDB-GENE-030131-967]	ENSGACG00000000469	0.938730157888198	4.59365512340954	15.2799902620642	0.000951086204875283	0.0218587016358712	smarce1	SWI/SNF related, matrix associated, actin dependent regulator of chromatin, subfamily e, member 1 [Source:ZFIN;Acc:ZDB-GENE-030131-967]
atat1	alpha tubulin acetyltransferase 1 [Source:NCBI gene;Acc:406389]	ENSGACG00000000481	-1.19249521082401	3.99567964531927	25.6826361798655	6.93938867901149e-05	0.00586447420571973	atat1	alpha tubulin acetyltransferase 1 [Source:NCBI gene;Acc:406389]
ANKRD52	ankyrin repeat domain 52 [Source:HGNC Symbol;Acc:HGNC:26614]	ENSGACG00000000486	-0.772927007373921	5.77449038309862	10.8812584736381	0.00379656079362389	0.0441444397007383	ANKRD52	ankyrin repeat domain 52 [Source:HGNC Symbol;Acc:HGNC:26614]
nbr1b	NBR1 autophagy cargo receptor b [Source:ZFIN;Acc:ZDB-GENE-170215-1]	ENSGACG00000000496	-1.19049499016956	4.80203612955808	13.0188389212416	0.0018859001626508	0.0307016063460266	nbr1b	NBR1 autophagy cargo receptor b [Source:ZFIN;Acc:ZDB-GENE-170215-1]
pmela	premelanosome protein a [Source:ZFIN;Acc:ZDB-GENE-030131-9818]	ENSGACG00000000544	1.96865631341558	1.99307618304669	10.9909661847333	0.00365753658410558	0.0431936944625974	pmela	premelanosome protein a [Source:ZFIN;Acc:ZDB-GENE-030131-9818]
		ENSGACG00000000605	0.915826878383676	7.98111997768321	12.8893594757248	0.00196450865789028	0.0314614304048413
		ENSGACG00000000608	-0.833755160991698	7.01925992634721	11.1749891287549	0.00343690336757557	0.0419639378249768
rbms2a	RNA binding motif, single stranded interacting protein 2a [Source:ZFIN;Acc:ZDB-GENE-030912-2]	ENSGACG00000000617	-1.06415420438436	5.38897059126829	20.3197347132258	0.00024373927901776	0.0109203756494335	rbms2a	RNA binding motif, single stranded interacting protein 2a [Source:ZFIN;Acc:ZDB-GENE-030912-2]
sumf1	sulfatase modifying factor 1 [Source:ZFIN;Acc:ZDB-GENE-060421-3113]	ENSGACG00000000644	-1.15987891384386	4.88141452755015	18.2423881319595	0.000416917070298654	0.0142308282194526	sumf1	sulfatase modifying factor 1 [Source:ZFIN;Acc:ZDB-GENE-060421-3113]
fech	ferrochelatase [Source:ZFIN;Acc:ZDB-GENE-000928-1]	ENSGACG00000000651	1.01654644162895	5.27496490777401	13.1140620690247	0.00183032229138696	0.0304464309290617	fech	ferrochelatase [Source:ZFIN;Acc:ZDB-GENE-000928-1]
itpr1a	inositol 1,4,5-trisphosphate receptor, type 1a [Source:ZFIN;Acc:ZDB-GENE-070604-3]	ENSGACG00000000653	-1.05212292651026	6.75040216531113	15.1388085946802	0.000991134339153637	0.022226442357123	itpr1a	inositol 1,4,5-trisphosphate receptor, type 1a [Source:ZFIN;Acc:ZDB-GENE-070604-3]
atf1	activating transcription factor 1 [Source:ZFIN;Acc:ZDB-GENE-030131-4334]	ENSGACG00000000667	-1.50586261609023	6.0509722150368	36.7963806458132	7.98284152816267e-06	0.0022478406037381	atf1	activating transcription factor 1 [Source:ZFIN;Acc:ZDB-GENE-030131-4334]
gcc1	GRIP and coiled-coil domain containing 1 [Source:ZFIN;Acc:ZDB-GENE-040801-118]	ENSGACG00000000688	0.710501851833518	4.81584949503432	11.619749120069	0.00296241412269128	0.0387083973484828	gcc1	GRIP and coiled-coil domain containing 1 [Source:ZFIN;Acc:ZDB-GENE-040801-118]
irf5	interferon regulatory factor 5 [Source:ZFIN;Acc:ZDB-GENE-040426-2587]	ENSGACG00000000695	-1.05277113513467	6.10285675461475	22.7121831981205	0.000136242568298918	0.00843991550844961	irf5	interferon regulatory factor 5 [Source:ZFIN;Acc:ZDB-GENE-040426-2587]
vhl	von Hippel-Lindau tumor suppressor [Source:ZFIN;Acc:ZDB-GENE-070112-1042]	ENSGACG00000000755	-0.79574467070202	4.99899463909029	11.8455560165723	0.00274980999393308	0.0372061262627979	vhl	von Hippel-Lindau tumor suppressor [Source:ZFIN;Acc:ZDB-GENE-070112-1042]
acox3	acyl-CoA oxidase 3, pristanoyl [Source:ZFIN;Acc:ZDB-GENE-040426-2163]	ENSGACG00000000759	-1.37867816769574	3.32070391214599	14.2042870952922	0.00130864303467714	0.0254018649779318	acox3	acyl-CoA oxidase 3, pristanoyl [Source:ZFIN;Acc:ZDB-GENE-040426-2163]
eefsec	eukaryotic elongation factor, selenocysteine-tRNA-specific [Source:ZFIN;Acc:ZDB-GENE-051120-72]	ENSGACG00000000793	-1.15482165480426	4.0643758495397	14.1254290243377	0.00134022768086033	0.0257313542445556	eefsec	eukaryotic elongation factor, selenocysteine-tRNA-specific [Source:ZFIN;Acc:ZDB-GENE-051120-72]
pfkfb4b	6-phosphofructo-2-kinase/fructose-2,6-biphosphatase 4b [Source:ZFIN;Acc:ZDB-GENE-031031-4]	ENSGACG00000000815	-1.44564288045556	6.31026356754736	18.6774288335146	0.000387265092203215	0.0137731300231479	pfkfb4b	6-phosphofructo-2-kinase/fructose-2,6-biphosphatase 4b [Source:ZFIN;Acc:ZDB-GENE-031031-4]
men1	multiple endocrine neoplasia I [Source:ZFIN;Acc:ZDB-GENE-991110-12]	ENSGACG00000000817	1.17278267934849	3.26087225689822	10.3779326103629	0.00451470877642477	0.0486478318114723	men1	multiple endocrine neoplasia I [Source:ZFIN;Acc:ZDB-GENE-991110-12]
pygmb	phosphorylase, glycogen, muscle b [Source:ZFIN;Acc:ZDB-GENE-040426-1206]	ENSGACG00000000827	1.0516184131873	5.43584952492271	20.0050084489745	0.000263863008668513	0.0113249976828889	pygmb	phosphorylase, glycogen, muscle b [Source:ZFIN;Acc:ZDB-GENE-040426-1206]
		ENSGACG00000000831	0.882119352360382	6.87876624941952	10.7985354978194	0.00390528883450901	0.0449415060091248
RBM5	RNA binding motif protein 5 [Source:ZFIN;Acc:ZDB-GENE-030131-3022]	ENSGACG00000000858	-1.73152081606562	5.36573041496162	48.8837446770825	1.20064210294191e-06	0.000869382438447362	RBM5	RNA binding motif protein 5 [Source:ZFIN;Acc:ZDB-GENE-030131-3022]
usp4	ubiquitin specific peptidase 4 (proto-oncogene) [Source:ZFIN;Acc:ZDB-GENE-041008-187]	ENSGACG00000000872	1.1605656523178	7.18557131615029	24.8120316770128	8.41402107234763e-05	0.0064245636728243	usp4	ubiquitin specific peptidase 4 (proto-oncogene) [Source:ZFIN;Acc:ZDB-GENE-041008-187]
gpx1b	glutathione peroxidase 1b [Source:ZFIN;Acc:ZDB-GENE-040912-60]	ENSGACG00000000882	0.91235969458618	7.43308889763373	13.3573578325433	0.00169641670923325	0.0291064639003801	gpx1b	glutathione peroxidase 1b [Source:ZFIN;Acc:ZDB-GENE-040912-60]
fancd2	FA complementation group D2 [Source:ZFIN;Acc:ZDB-GENE-040116-5]	ENSGACG00000000884	-1.508890106714	3.12551732744683	14.0689729678834	0.00136336029552761	0.0259634724837415	fancd2	FA complementation group D2 [Source:ZFIN;Acc:ZDB-GENE-040116-5]
trmt10a	tRNA methyltransferase 10A [Source:ZFIN;Acc:ZDB-GENE-130530-594]	ENSGACG00000000892	-0.968675719934164	4.97947568170718	17.15698971222	0.000559156814213346	0.0163898473638366	trmt10a	tRNA methyltransferase 10A [Source:ZFIN;Acc:ZDB-GENE-130530-594]
tex264a	testis expressed 264, ER-phagy receptor a [Source:ZFIN;Acc:ZDB-GENE-040426-1885]	ENSGACG00000000897	-1.11796202511594	5.9168189199545	33.1590167898449	1.53545398078995e-05	0.00292137502544663	tex264a	testis expressed 264, ER-phagy receptor a [Source:ZFIN;Acc:ZDB-GENE-040426-1885]
PTBP2	polypyrimidine tract binding protein 2 [Source:HGNC Symbol;Acc:HGNC:17662]	ENSGACG00000000940	-1.00299249369337	4.36969213645604	14.5736028413616	0.0011713273703855	0.0238273425054049	PTBP2	polypyrimidine tract binding protein 2 [Source:HGNC Symbol;Acc:HGNC:17662]
ift74	intraflagellar transport 74 [Source:NCBI gene;Acc:436658]	ENSGACG00000000976	-1.80168503067965	2.93313976507051	13.60550581668	0.00157096794996631	0.0280597168979016	ift74	intraflagellar transport 74 [Source:NCBI gene;Acc:436658]
		ENSGACG00000000995	-1.53553972950858	1.47579476333136	10.4306201546066	0.00443284635498181	0.0482551267737243
recql	RecQ helicase-like [Source:ZFIN;Acc:ZDB-GENE-050809-134]	ENSGACG00000001005	-1.04042423416349	5.68853130824027	16.8432681862751	0.000609762985583549	0.0170850286273679	recql	RecQ helicase-like [Source:ZFIN;Acc:ZDB-GENE-050809-134]
GFOD1	glucose-fructose oxidoreductase domain containing 1 [Source:HGNC Symbol;Acc:HGNC:21096]	ENSGACG00000001021	0.863194651591136	4.29536153354645	10.9202494806151	0.00374648649287429	0.0438341640426273	GFOD1	glucose-fructose oxidoreductase domain containing 1 [Source:HGNC Symbol;Acc:HGNC:21096]
SRSF3	serine and arginine rich splicing factor 3 [Source:HGNC Symbol;Acc:HGNC:10785]	ENSGACG00000001042	-1.08947671206113	7.05771083813176	21.8745726014097	0.000166322239494108	0.00890238405478262	SRSF3	serine and arginine rich splicing factor 3 [Source:HGNC Symbol;Acc:HGNC:10785]
tbce	tubulin folding cofactor E [Source:NCBI gene;Acc:664760]	ENSGACG00000001045	-1.88541153426335	1.89051804500972	13.0157982522012	0.00188770555447798	0.0307016063460266	tbce	tubulin folding cofactor E [Source:NCBI gene;Acc:664760]
		ENSGACG00000001046	-2.60440401803144	1.49113982677946	10.9613798362653	0.00380878738600629	0.0442018024493532
dstyk	dual serine/threonine and tyrosine protein kinase [Source:NCBI gene;Acc:402922]	ENSGACG00000001063	-0.789656865683561	4.63419550762337	13.8232401082685	0.00146935436646974	0.0268398732405827	dstyk	dual serine/threonine and tyrosine protein kinase [Source:NCBI gene;Acc:402922]
ssu72	SSU72 homolog, RNA polymerase II CTD phosphatase [Source:NCBI gene;Acc:393701]	ENSGACG00000001090	0.963823243623784	7.3249413884551	11.3971673081959	0.00319005788413253	0.0404683058948243	ssu72	SSU72 homolog, RNA polymerase II CTD phosphatase [Source:NCBI gene;Acc:393701]
ATAD3A	ATPase family AAA domain containing 3A [Source:HGNC Symbol;Acc:HGNC:25567]	ENSGACG00000001094	0.950996109135994	4.85286368281021	15.0829378858032	0.00100749740643231	0.0224196004351256	ATAD3A	ATPase family AAA domain containing 3A [Source:HGNC Symbol;Acc:HGNC:25567]
		ENSGACG00000001108	0.936196695759773	8.54140567274309	11.3015516547901	0.0032937811582582	0.0412003945968151
		ENSGACG00000001119	2.76621150327066	0.559653022776839	12.7298137213486	0.00206642913205134	0.0324485767509543
		ENSGACG00000001158	-1.62890018834172	2.90804322594395	14.2573098397965	0.00128787160547636	0.0251501811343389
		ENSGACG00000001170	-1.03788808049453	5.08332669698213	17.3407298612426	0.000531693693323289	0.0159518009183082
brpf3a	bromodomain and PHD finger containing, 3a [Source:ZFIN;Acc:ZDB-GENE-130530-730]	ENSGACG00000001237	-1.39528312014967	4.45174190844124	14.3867613073813	0.00123868233260362	0.0244863939393582	brpf3a	bromodomain and PHD finger containing, 3a [Source:ZFIN;Acc:ZDB-GENE-130530-730]
		ENSGACG00000001268	-2.357477870084	3.97302300960537	17.9419917662686	0.000546511356141504	0.0162151831653697
		ENSGACG00000001271	-2.1766582921369	4.00229330937557	18.5621928990185	0.000437334551445475	0.01437856549072
sema4ab	sema domain, immunoglobulin domain (Ig), transmembrane domain (TM) and short cytoplasmic domain, (semaphorin) 4Ab [Source:ZFIN;Acc:ZDB-GENE-060503-363]	ENSGACG00000001284	-1.55203979098809	3.01542723060463	17.030425199382	0.000578989201692064	0.0166852579291933	sema4ab	sema domain, immunoglobulin domain (Ig), transmembrane domain (TM) and short cytoplasmic domain, (semaphorin) 4Ab [Source:ZFIN;Acc:ZDB-GENE-060503-363]
rassf1	Ras association domain family member 1 [Source:HGNC Symbol;Acc:HGNC:9882]	ENSGACG00000001286	0.828701892963237	6.78600485390714	12.4349561054713	0.00227065262323976	0.0336545394783954	rassf1	Ras association domain family member 1 [Source:HGNC Symbol;Acc:HGNC:9882]
		ENSGACG00000001296	1.38621111174115	8.04459245287513	19.7631712588438	0.000280579729145086	0.0117719271256679
desi2	desumoylating isopeptidase 2 [Source:NCBI gene;Acc:445138]	ENSGACG00000001304	1.01733432975446	2.86548292149071	11.5867883299682	0.00299495252459823	0.0389440517544811	desi2	desumoylating isopeptidase 2 [Source:NCBI gene;Acc:445138]
		ENSGACG00000001309	0.710027621986759	4.53061005584064	10.6140357336185	0.00416052524775391	0.0464842040683518
elovl6l	ELOVL family member 6, elongation of long chain fatty acids like [Source:ZFIN;Acc:ZDB-GENE-031110-3]	ENSGACG00000001349	2.58838756686206	4.59972412102456	21.0291690565449	0.000260382489711866	0.0112974423212407	elovl6l	ELOVL family member 6, elongation of long chain fatty acids like [Source:ZFIN;Acc:ZDB-GENE-031110-3]
ttf2	transcription termination factor, RNA polymerase II [Source:ZFIN;Acc:ZDB-GENE-110411-73]	ENSGACG00000001351	-0.938025271117734	3.16557371391459	10.7109658784235	0.00402418662414947	0.0455827297309547	ttf2	transcription termination factor, RNA polymerase II [Source:ZFIN;Acc:ZDB-GENE-110411-73]
		ENSGACG00000001356	-1.99897433697653	1.71702011533134	13.69469966819	0.00152842650197527	0.0275818378123646
zmym2	zinc finger, MYM-type 2 [Source:ZFIN;Acc:ZDB-GENE-030131-2408]	ENSGACG00000001363	0.952023742066925	4.02422069318541	12.9105537701004	0.00195139547007297	0.0313239429070312	zmym2	zinc finger, MYM-type 2 [Source:ZFIN;Acc:ZDB-GENE-030131-2408]
		ENSGACG00000001377	-0.755389456243433	4.98308243079747	11.1107528799246	0.00351218697791034	0.042308647256655
		ENSGACG00000001424	-0.805774863213256	5.60815964595904	14.2488187182402	0.00129117317424481	0.0251841295523707
pknox1.2	pbx/knotted 1 homeobox 1.2 [Source:ZFIN;Acc:ZDB-GENE-020123-1]	ENSGACG00000001456	-1.06121669502062	5.19642109304623	28.7327248281158	3.64029921451363e-05	0.00444309550341129	pknox1.2	pbx/knotted 1 homeobox 1.2 [Source:ZFIN;Acc:ZDB-GENE-020123-1]
tmprss3a	transmembrane serine protease 3a [Source:ZFIN;Acc:ZDB-GENE-070912-70]	ENSGACG00000001457	-1.05238556499731	3.70557785089812	18.3752768873774	0.00040245734290568	0.0140042985994674	tmprss3a	transmembrane serine protease 3a [Source:ZFIN;Acc:ZDB-GENE-070912-70]
		ENSGACG00000001460	1.26106578028333	6.44158491179884	13.0354291483508	0.00190526509632876	0.0308499758461836
vars2	valyl-tRNA synthetase 2, mitochondrial [Source:ZFIN;Acc:ZDB-GENE-060503-575]	ENSGACG00000001464	-0.896398903177192	6.38968254745591	12.1302321020771	0.00250561821727132	0.0354935065653317	vars2	valyl-tRNA synthetase 2, mitochondrial [Source:ZFIN;Acc:ZDB-GENE-060503-575]
gtf2h4	general transcription factor IIH, polypeptide 4 [Source:ZFIN;Acc:ZDB-GENE-030131-6779]	ENSGACG00000001471	-0.659101018419501	4.73387506467033	10.438280537805	0.00442108268657727	0.0481921942919123	gtf2h4	general transcription factor IIH, polypeptide 4 [Source:ZFIN;Acc:ZDB-GENE-030131-6779]
		ENSGACG00000001493	-1.10522096368372	3.66606791749652	18.931618384148	0.000347677769513913	0.012870395214369
fastk	Fas-activated serine/threonine kinase [Source:ZFIN;Acc:ZDB-GENE-070912-680]	ENSGACG00000001499	0.810884078008145	4.77684521041516	18.3286568536739	0.000407465754187793	0.0140610577643201	fastk	Fas-activated serine/threonine kinase [Source:ZFIN;Acc:ZDB-GENE-070912-680]
mysm1	Myb-like, SWIRM and MPN domains 1 [Source:NCBI gene;Acc:561225]	ENSGACG00000001511	-1.0049381059381	4.4554681394528	15.0037905537075	0.00103119378532194	0.0226961244198385	mysm1	Myb-like, SWIRM and MPN domains 1 [Source:NCBI gene;Acc:561225]
myhb	myosin, heavy chain b [Source:ZFIN;Acc:ZDB-GENE-081124-1]	ENSGACG00000001522	1.57977713925079	9.55682561859663	23.0222209911077	0.000126681592989012	0.00809789722211454	myhb	myosin, heavy chain b [Source:ZFIN;Acc:ZDB-GENE-081124-1]
arglu1a	arginine and glutamate rich 1a [Source:NCBI gene;Acc:406834]	ENSGACG00000001538	-0.914820449633522	6.91839828228116	17.3598619214072	0.000528921244274728	0.0158982279225935	arglu1a	arginine and glutamate rich 1a [Source:NCBI gene;Acc:406834]
		ENSGACG00000001548	1.50500922982051	7.67917918607776	25.8876942103831	6.63531588881758e-05	0.00577846347485081
nifk	nucleolar protein interacting with the FHA domain of MKI67 [Source:NCBI gene;Acc:317644]	ENSGACG00000001551	1.00781175983661	6.40511443860594	13.4836149760521	0.00163124958312591	0.0284427078287246	nifk	nucleolar protein interacting with the FHA domain of MKI67 [Source:NCBI gene;Acc:317644]
		ENSGACG00000001568	1.61809530763688	5.61967269034339	15.6762514083877	0.00091865888861518	0.0213945385590387
		ENSGACG00000001569	1.43495900740007	5.66222673465739	10.8266877952729	0.00422016727381836	0.0467936097374313
itgb1b	integrin, beta 1b [Source:ZFIN;Acc:ZDB-GENE-030909-10]	ENSGACG00000001584	0.828091646614548	5.95251228308867	12.7299377573174	0.00206634764423831	0.0324485767509543	itgb1b	integrin, beta 1b [Source:ZFIN;Acc:ZDB-GENE-030909-10]
arsj	arylsulfatase family, member J [Source:ZFIN;Acc:ZDB-GENE-111215-1]	ENSGACG00000001601	-1.45539144354534	2.95798741828211	29.6673512590702	3.01323055741778e-05	0.00418682418518861	arsj	arylsulfatase family, member J [Source:ZFIN;Acc:ZDB-GENE-111215-1]
cyp7b1	cytochrome P450, family 7, subfamily B, polypeptide 1 [Source:ZFIN;Acc:ZDB-GENE-070912-293]	ENSGACG00000001617	2.10119089989565	2.18572262335567	22.1087712617776	0.000157230503226894	0.00873496771547755	cyp7b1	cytochrome P450, family 7, subfamily B, polypeptide 1 [Source:ZFIN;Acc:ZDB-GENE-070912-293]
capn7	calpain 7 [Source:ZFIN;Acc:ZDB-GENE-111111-1]	ENSGACG00000001711	-0.702716664468704	5.28920902659956	14.5520251028925	0.00117889406402958	0.0239510242945531	capn7	calpain 7 [Source:ZFIN;Acc:ZDB-GENE-111111-1]
nt5c3a	5'-nucleotidase, cytosolic IIIA [Source:NCBI gene;Acc:321720]	ENSGACG00000001720	1.20793282820267	3.43739769714648	15.4861021316886	0.000895809227175565	0.0211308674363478	nt5c3a	5'-nucleotidase, cytosolic IIIA [Source:NCBI gene;Acc:321720]
cul2	cullin 2 [Source:ZFIN;Acc:ZDB-GENE-030131-8032]	ENSGACG00000001722	-0.588298743751486	5.49342480772023	12.8372458993128	0.00199717101844104	0.0318578438397065	cul2	cullin 2 [Source:ZFIN;Acc:ZDB-GENE-030131-8032]
GAS8	growth arrest specific 8 [Source:HGNC Symbol;Acc:HGNC:4166]	ENSGACG00000001727	-1.85786459035366	3.11111028758548	14.2804452879688	0.00127892346605013	0.0250952088178804	GAS8	growth arrest specific 8 [Source:HGNC Symbol;Acc:HGNC:4166]
slain1a	SLAIN motif family, member 1a [Source:ZFIN;Acc:ZDB-GENE-030131-7751]	ENSGACG00000001735	7.29730018643621	2.47357586668991	18.5112119660291	0.000606327872048674	0.0170693361207614	slain1a	SLAIN motif family, member 1a [Source:ZFIN;Acc:ZDB-GENE-030131-7751]
ccny	cyclin Y [Source:ZFIN;Acc:ZDB-GENE-091117-45]	ENSGACG00000001760	-1.09472676670903	4.14360064759236	14.9030251562583	0.0010622633834922	0.022914274029272	ccny	cyclin Y [Source:ZFIN;Acc:ZDB-GENE-091117-45]
SSR1	signal sequence receptor subunit 1 [Source:HGNC Symbol;Acc:HGNC:11323]	ENSGACG00000001764	-0.903591060926103	3.28913969943512	11.1942716560356	0.0034146570147572	0.0419639378249768	SSR1	signal sequence receptor subunit 1 [Source:HGNC Symbol;Acc:HGNC:11323]
CXCR3	C-X-C motif chemokine receptor 3 [Source:HGNC Symbol;Acc:HGNC:4540]	ENSGACG00000001790	1.17834356160619	3.26565023927741	13.243092102363	0.00175789844228572	0.0298121071617529	CXCR3	C-X-C motif chemokine receptor 3 [Source:HGNC Symbol;Acc:HGNC:4540]
idi1	isopentenyl-diphosphate delta isomerase 1 [Source:ZFIN;Acc:ZDB-GENE-050913-44]	ENSGACG00000001814	1.11898172289651	6.62243412235119	13.3813944581501	0.0016837903773098	0.0290083472699776	idi1	isopentenyl-diphosphate delta isomerase 1 [Source:ZFIN;Acc:ZDB-GENE-050913-44]
snx2	sorting nexin 2 [Source:ZFIN;Acc:ZDB-GENE-051120-45]	ENSGACG00000001875	0.820268127571726	3.82850475039519	10.57355564717	0.00421898233768155	0.0467936097374313	snx2	sorting nexin 2 [Source:ZFIN;Acc:ZDB-GENE-051120-45]
znf384l	zinc finger protein 384 like [Source:ZFIN;Acc:ZDB-GENE-030616-498]	ENSGACG00000001879	-1.16253706746098	3.73300941251424	22.9602836796015	0.00012853054293203	0.00812061010658016	znf384l	zinc finger protein 384 like [Source:ZFIN;Acc:ZDB-GENE-030616-498]
polm	polymerase (DNA directed), mu [Source:ZFIN;Acc:ZDB-GENE-040426-911]	ENSGACG00000001887	-1.05387296106568	3.94561702377853	10.9863163822112	0.00366331237203186	0.0431936944625974	polm	polymerase (DNA directed), mu [Source:ZFIN;Acc:ZDB-GENE-040426-911]
		ENSGACG00000001912	2.39968455656123	3.10079319516329	33.7434872334643	1.37793169518294e-05	0.00284908464264052
		ENSGACG00000001925	1.16814573852284	6.55113926508857	12.3968705259619	0.00230358408467362	0.0339552087723483
nup98	nucleoporin 98 [Source:ZFIN;Acc:ZDB-GENE-040426-1180]	ENSGACG00000001942	0.767692905957175	5.81462517400192	17.0243504493678	0.000579960551197831	0.0166852579291933	nup98	nucleoporin 98 [Source:ZFIN;Acc:ZDB-GENE-040426-1180]
styk1a	serine/threonine/tyrosine kinase 1a [Source:ZFIN;Acc:ZDB-GENE-060503-428]	ENSGACG00000001989	0.967006064656369	7.33617908673887	14.6666766529416	0.00113930187901209	0.0234760828168278	styk1a	serine/threonine/tyrosine kinase 1a [Source:ZFIN;Acc:ZDB-GENE-060503-428]
		ENSGACG00000001996	1.21898146691974	7.02946418053595	13.3788855133624	0.0016859474801862	0.0290083472699776
sfpq	splicing factor proline/glutamine-rich [Source:ZFIN;Acc:ZDB-GENE-040426-2452]	ENSGACG00000002034	0.940076884233029	9.15196551009505	12.4243547570368	0.0022784026274375	0.0337037262894884	sfpq	splicing factor proline/glutamine-rich [Source:ZFIN;Acc:ZDB-GENE-040426-2452]
lrrc40	leucine rich repeat containing 40 [Source:NCBI gene;Acc:334130]	ENSGACG00000002039	-1.3602937431742	4.55836647704151	25.4462831355542	7.30916786787167e-05	0.00603887197534772	lrrc40	leucine rich repeat containing 40 [Source:NCBI gene;Acc:334130]
rnpc3	RNA-binding region (RNP1, RRM) containing 3 [Source:NCBI gene;Acc:565672]	ENSGACG00000002048	-0.855279203716024	5.13886939978776	18.4816696896484	0.000391281354751025	0.013854799794272	rnpc3	RNA-binding region (RNP1, RRM) containing 3 [Source:NCBI gene;Acc:565672]
itga4	integrin alpha 4 [Source:ZFIN;Acc:ZDB-GENE-110411-108]	ENSGACG00000002051	-1.38370127966395	3.98373493691638	18.7922146735464	0.000360581741073671	0.0131730894114238	itga4	integrin alpha 4 [Source:ZFIN;Acc:ZDB-GENE-110411-108]
VAV3	vav guanine nucleotide exchange factor 3 [Source:HGNC Symbol;Acc:HGNC:12659]	ENSGACG00000002060	-0.870138836028256	5.83757750468804	10.6943778835743	0.00404716092931563	0.0456929290344808	VAV3	vav guanine nucleotide exchange factor 3 [Source:HGNC Symbol;Acc:HGNC:12659]
nsmaf	neutral sphingomyelinase (N-SMase) activation associated factor [Source:ZFIN;Acc:ZDB-GENE-050417-342]	ENSGACG00000002116	-0.52627969268427	6.44175652513627	11.1235675497409	0.00349702283355235	0.0422342840115157	nsmaf	neutral sphingomyelinase (N-SMase) activation associated factor [Source:ZFIN;Acc:ZDB-GENE-050417-342]
dcakd	dephospho-CoA kinase domain containing [Source:NCBI gene;Acc:751733]	ENSGACG00000002129	-1.9249117995997	1.45972562655746	11.7994208054241	0.00279182689342992	0.0375138641201413	dcakd	dephospho-CoA kinase domain containing [Source:NCBI gene;Acc:751733]
smyhc1	slow myosin heavy chain 1 [Source:ZFIN;Acc:ZDB-GENE-030131-271]	ENSGACG00000002145	1.38338394103079	6.37862218132209	13.6251297575053	0.00163554272965005	0.0284746187302302	smyhc1	slow myosin heavy chain 1 [Source:ZFIN;Acc:ZDB-GENE-030131-271]
		ENSGACG00000002161	-2.61814152517811	1.38702778144683	20.84399725183	0.000213888522053093	0.0103601309826258
EEF1A2	eukaryotic translation elongation factor 1 alpha 2 [Source:HGNC Symbol;Acc:HGNC:3192]	ENSGACG00000002175	1.33275966596049	6.35242207419862	14.7790038821207	0.00111601194320558	0.0233342762744465	EEF1A2	eukaryotic translation elongation factor 1 alpha 2 [Source:HGNC Symbol;Acc:HGNC:3192]
		ENSGACG00000002178	1.35939496683791	3.29619761071091	16.8830005169939	0.000603081070971634	0.0170161806207075
traf3ip1	TNF receptor-associated factor 3 interacting protein 1 [Source:NCBI gene;Acc:393572]	ENSGACG00000002220	-1.06979647900944	3.49815854196738	13.3840034584531	0.00168242618242167	0.0290083472699776	traf3ip1	TNF receptor-associated factor 3 interacting protein 1 [Source:NCBI gene;Acc:393572]
rab3gap1	RAB3 GTPase activating protein subunit 1 [Source:NCBI gene;Acc:777744]	ENSGACG00000002225	-1.18411308505319	4.87575958241854	24.4882280074347	9.04850988871749e-05	0.00665664579073642	rab3gap1	RAB3 GTPase activating protein subunit 1 [Source:NCBI gene;Acc:777744]
KDM1B	lysine demethylase 1B [Source:HGNC Symbol;Acc:HGNC:21577]	ENSGACG00000002257	-1.24798496045566	4.13021714055676	20.7772129708659	0.000217455546554589	0.0104015275298341	KDM1B	lysine demethylase 1B [Source:HGNC Symbol;Acc:HGNC:21577]
bmp6	bone morphogenetic protein 6 [Source:ZFIN;Acc:ZDB-GENE-050306-42]	ENSGACG00000002307	-1.27410638030699	3.68866995277328	12.2915633861877	0.00237801482501931	0.0346403226454667	bmp6	bone morphogenetic protein 6 [Source:ZFIN;Acc:ZDB-GENE-050306-42]
CCNE2	cyclin E2 [Source:HGNC Symbol;Acc:HGNC:1590]	ENSGACG00000002312	-2.05954406280315	2.16748109653748	19.1397046689313	0.000329358711814107	0.0125025440607552	CCNE2	cyclin E2 [Source:HGNC Symbol;Acc:HGNC:1590]
tm9sf2	transmembrane 9 superfamily member 2 [Source:ZFIN;Acc:ZDB-GENE-030131-6302]	ENSGACG00000002358	-0.634837983107238	5.60642643030107	14.7781384438068	0.00110222318135147	0.023228649400519	tm9sf2	transmembrane 9 superfamily member 2 [Source:ZFIN;Acc:ZDB-GENE-030131-6302]
si:ch211-195b13.1	si:ch211-195b13.1 [Source:ZFIN;Acc:ZDB-GENE-030131-7626]	ENSGACG00000002364	2.12455693964377	4.2702491529471	28.1492546855174	4.10442395695918e-05	0.00474915721804875	si:ch211-195b13.1	si:ch211-195b13.1 [Source:ZFIN;Acc:ZDB-GENE-030131-7626]
tlcd4a	si:dkey-10f21.4 [Source:ZFIN;Acc:ZDB-GENE-070912-350]	ENSGACG00000002369	-1.38303673903226	4.79392504824277	19.6220446720128	0.000290875663944447	0.0118941569081446	tlcd4a	si:dkey-10f21.4 [Source:ZFIN;Acc:ZDB-GENE-070912-350]
		ENSGACG00000002373	-1.30080000166326	3.78101989556875	11.3835231925495	0.0032046337282471	0.0405261850472337
bco1	beta-carotene oxygenase 1 [Source:ZFIN;Acc:ZDB-GENE-010508-1]	ENSGACG00000002374	-0.909884273214628	4.81472009821661	13.8492545546761	0.0014577106577174	0.0267180618958875	bco1	beta-carotene oxygenase 1 [Source:ZFIN;Acc:ZDB-GENE-010508-1]
zc2hc1a	zinc finger, C2HC-type containing 1A [Source:NCBI gene;Acc:324412]	ENSGACG00000002385	-1.45320784356764	3.05860980420382	20.6383415830614	0.000225085944226153	0.0105417431611266	zc2hc1a	zinc finger, C2HC-type containing 1A [Source:NCBI gene;Acc:324412]
piezo1	piezo-type mechanosensitive ion channel component 1 [Source:ZFIN;Acc:ZDB-GENE-041111-255]	ENSGACG00000002396	1.21188069444348	6.54205862557808	17.7166340412503	0.000480052075545962	0.0150170220636766	piezo1	piezo-type mechanosensitive ion channel component 1 [Source:ZFIN;Acc:ZDB-GENE-041111-255]
nup58	nucleoporin 58 [Source:ZFIN;Acc:ZDB-GENE-040426-2326]	ENSGACG00000002406	0.828442262391171	4.2411403688286	14.2208980689481	0.00130209596628245	0.0253358310540779	nup58	nucleoporin 58 [Source:ZFIN;Acc:ZDB-GENE-040426-2326]
tk2	thymidine kinase 2 [Source:ZFIN;Acc:ZDB-GENE-040718-243]	ENSGACG00000002412	-0.574346039829081	6.06850316369446	13.0193916810966	0.00188557216890183	0.0307016063460266	tk2	thymidine kinase 2 [Source:ZFIN;Acc:ZDB-GENE-040718-243]
		ENSGACG00000002450	-0.863780176877074	5.65393922482304	25.6729351161524	6.95415167563231e-05	0.00586447420571973
zswim8	zinc finger, SWIM-type containing 8 [Source:ZFIN;Acc:ZDB-GENE-050320-59]	ENSGACG00000002470	0.899679839305437	4.91961144024806	13.3262197936291	0.00171293025762242	0.0293273319665832	zswim8	zinc finger, SWIM-type containing 8 [Source:ZFIN;Acc:ZDB-GENE-050320-59]
naxe	NAD(P)HX epimerase [Source:NCBI gene;Acc:436891]	ENSGACG00000002488	-0.741886742245076	5.19114481008759	10.3558795130342	0.00454947319951453	0.0487668414619951	naxe	NAD(P)HX epimerase [Source:NCBI gene;Acc:436891]
acadsb	acyl-CoA dehydrogenase short/branched chain [Source:ZFIN;Acc:ZDB-GENE-070410-109]	ENSGACG00000002502	-0.964523878717331	5.36947154657009	22.9919658759523	0.000127581058074621	0.00809789722211454	acadsb	acyl-CoA dehydrogenase short/branched chain [Source:ZFIN;Acc:ZDB-GENE-070410-109]
		ENSGACG00000002507	1.33975827255739	3.95438636669588	12.6248483048897	0.00213668812094079	0.0328615577176639
ctu2	cytosolic thiouridylase subunit 2 homolog (S. pombe) [Source:NCBI gene;Acc:445166]	ENSGACG00000002530	-1.11396611135654	3.39815222130203	13.5228994506086	0.00161154480719479	0.0284242342388187	ctu2	cytosolic thiouridylase subunit 2 homolog (S. pombe) [Source:NCBI gene;Acc:445166]
atp9b	ATPase phospholipid transporting 9B [Source:NCBI gene;Acc:568160]	ENSGACG00000002539	-0.976420218196721	5.27015185336824	24.9529490422042	8.15342435340331e-05	0.00637669027949907	atp9b	ATPase phospholipid transporting 9B [Source:NCBI gene;Acc:568160]
oat	ornithine aminotransferase [Source:ZFIN;Acc:ZDB-GENE-110411-148]	ENSGACG00000002546	2.20447603504986	5.9734066325725	32.7809403042236	1.81572293516482e-05	0.00315653973021213	oat	ornithine aminotransferase [Source:ZFIN;Acc:ZDB-GENE-110411-148]
		ENSGACG00000002563	-0.909809348980518	4.22064820314685	10.7530129462717	0.00396660061935047	0.0452591378033679
		ENSGACG00000002579	-2.04707948361591	2.28491279610784	25.6816072934609	6.94095278251838e-05	0.00586447420571973
		ENSGACG00000002586	-1.85877320567918	5.61790794754845	20.1533382148114	0.000311656965791131	0.0120918664353942
zranb1a	zinc finger RANBP2-type containing 1 [Source:HGNC Symbol;Acc:HGNC:18224]	ENSGACG00000002597	0.757252184428083	5.4111688111105	14.829117976415	0.00108571300142533	0.0230460107588452	zranb1a	zinc finger RANBP2-type containing 1 [Source:HGNC Symbol;Acc:HGNC:18224]
cmbl	carboxymethylenebutenolidase homolog (Pseudomonas) [Source:ZFIN;Acc:ZDB-GENE-071004-21]	ENSGACG00000002636	1.6616283317327	4.66652696503361	11.4421310337445	0.00341399201445558	0.0419639378249768	cmbl	carboxymethylenebutenolidase homolog (Pseudomonas) [Source:ZFIN;Acc:ZDB-GENE-071004-21]
si:ch211-193k19.1	si:ch211-193k19.1 [Source:ZFIN;Acc:ZDB-GENE-060503-110]	ENSGACG00000002660	-0.88977053248512	4.95914398084066	17.8821484510929	0.000459099918032594	0.0147325332688324	si:ch211-193k19.1	si:ch211-193k19.1 [Source:ZFIN;Acc:ZDB-GENE-060503-110]
DAG1	dystroglycan 1 [Source:HGNC Symbol;Acc:HGNC:2666]	ENSGACG00000002661	0.921994243389873	3.83773474997876	11.8096568339883	0.00278244321786943	0.0374815574273365	DAG1	dystroglycan 1 [Source:HGNC Symbol;Acc:HGNC:2666]
c19h1orf109	c19h1orf109 homolog (H. sapiens) [Source:NCBI gene;Acc:286778]	ENSGACG00000002689	-1.2102256397188	2.31349830517156	10.3723452543355	0.00452348853519512	0.0486478318114723	c19h1orf109	c19h1orf109 homolog (H. sapiens) [Source:NCBI gene;Acc:286778]
		ENSGACG00000002703	-0.578102804146351	6.52136718056483	11.092822905452	0.00353352748291915	0.0423261422136137
	zgc:110425 [Source:ZFIN;Acc:ZDB-GENE-050522-103]	ENSGACG00000002709	-1.41583008533948	4.05860761022538	18.4335193249287	0.000396296054836294	0.0139478535868697		zgc:110425 [Source:ZFIN;Acc:ZDB-GENE-050522-103]
chac2	ChaC, cation transport regulator homolog 2 (E. coli) [Source:NCBI gene;Acc:557614]	ENSGACG00000002711	1.18899316580685	4.06777117854314	15.9690593529959	0.000779740999250824	0.0193864309242747	chac2	ChaC, cation transport regulator homolog 2 (E. coli) [Source:NCBI gene;Acc:557614]
prdm1b	PR domain containing 1b, with ZNF domain [Source:ZFIN;Acc:ZDB-GENE-080618-2]	ENSGACG00000002716	1.48078535509452	5.11138597547934	12.2364562957354	0.00255647255746962	0.0358602136758826	prdm1b	PR domain containing 1b, with ZNF domain [Source:ZFIN;Acc:ZDB-GENE-080618-2]
SLC6A6	solute carrier family 6 member 6b [Source:ZFIN;Acc:ZDB-GENE-030131-3077]	ENSGACG00000002717	1.24898042362315	7.60515964945046	18.3282906285412	0.000407505370690888	0.0140610577643201	SLC6A6	solute carrier family 6 member 6b [Source:ZFIN;Acc:ZDB-GENE-030131-3077]
papolg	poly(A) polymerase gamma [Source:ZFIN;Acc:ZDB-GENE-040426-1256]	ENSGACG00000002718	-0.68438567467017	5.56305961660037	10.7532619382666	0.00396626235911293	0.0452591378033679	papolg	poly(A) polymerase gamma [Source:ZFIN;Acc:ZDB-GENE-040426-1256]
si:ch211-189k9.2	si:ch211-189k9.2 [Source:ZFIN;Acc:ZDB-GENE-100405-5]	ENSGACG00000002736	4.17381086292812	0.0107251407209886	16.7718666250368	0.000621978382715394	0.0172197999179056	si:ch211-189k9.2	si:ch211-189k9.2 [Source:ZFIN;Acc:ZDB-GENE-100405-5]
si:dkey-222n6.2	si:dkey-222n6.2 [Source:ZFIN;Acc:ZDB-GENE-031118-10]	ENSGACG00000002753	1.15996574173961	7.14045558199683	10.3944770458014	0.00457568817796346	0.0489501409264073	si:dkey-222n6.2	si:dkey-222n6.2 [Source:ZFIN;Acc:ZDB-GENE-031118-10]
nrm	nurim [Source:NCBI gene;Acc:570027]	ENSGACG00000002754	-0.815712869470861	4.61187781750703	12.5027881121123	0.00222175395458389	0.0333809064942438	nrm	nurim [Source:NCBI gene;Acc:570027]
ywhabb	tyrosine 3-monooxygenase/tryptophan 5-monooxygenase activation protein beta [Source:HGNC Symbol;Acc:HGNC:12849]	ENSGACG00000002783	0.633594703611125	6.88930610279685	10.4480353865988	0.00440615304998464	0.0480619714206517	ywhabb	tyrosine 3-monooxygenase/tryptophan 5-monooxygenase activation protein beta [Source:HGNC Symbol;Acc:HGNC:12849]
cmss1	cms1 ribosomal small subunit homolog [Source:NCBI gene;Acc:450027]	ENSGACG00000002798	0.746327309808863	4.73836871928712	12.0672725849092	0.00255746915235486	0.0358602136758826	cmss1	cms1 ribosomal small subunit homolog [Source:NCBI gene;Acc:450027]
xkr9	XK, Kell blood group complex subunit-related family, member 9 [Source:ZFIN;Acc:ZDB-GENE-060421-6224]	ENSGACG00000002808	2.30813902177377	1.8895723150132	14.2808426570764	0.00127877037985488	0.0250952088178804	xkr9	XK, Kell blood group complex subunit-related family, member 9 [Source:ZFIN;Acc:ZDB-GENE-060421-6224]
ppt2	palmitoyl-protein thioesterase 2 [Source:ZFIN;Acc:ZDB-GENE-010430-4]	ENSGACG00000002811	-1.06824383353717	5.37777434953949	12.0111013661565	0.00260473967062468	0.0363332994228868	ppt2	palmitoyl-protein thioesterase 2 [Source:ZFIN;Acc:ZDB-GENE-010430-4]
prex2	phosphatidylinositol-3,4,5-trisphosphate-dependent Rac exchange factor 2 [Source:ZFIN;Acc:ZDB-GENE-091113-37]	ENSGACG00000002845	-0.955702492341592	5.56829253512241	11.6966095110493	0.00288805796313951	0.0382958862914737	prex2	phosphatidylinositol-3,4,5-trisphosphate-dependent Rac exchange factor 2 [Source:ZFIN;Acc:ZDB-GENE-091113-37]
		ENSGACG00000002859	-2.08745744276293	4.99713579338751	18.5752896461668	0.000485480237728397	0.0151067264990511
		ENSGACG00000002866	-0.975325541655005	3.82967286977107	11.5362385055412	0.00304563112435611	0.0392545304356011
		ENSGACG00000002876	-0.736672159904486	4.8323131496903	11.2188269092035	0.00338655952591227	0.0419639378249768
sec24c	SEC24 homolog C, COPII coat complex component [Source:ZFIN;Acc:ZDB-GENE-030131-4487]	ENSGACG00000002883	1.01540982415988	5.06879530959015	17.8181272645781	0.000467081436654774	0.0147854109787319	sec24c	SEC24 homolog C, COPII coat complex component [Source:ZFIN;Acc:ZDB-GENE-030131-4487]
NLRC5	NLR family CARD domain containing 5 [Source:HGNC Symbol;Acc:HGNC:29933]	ENSGACG00000002886	-1.51475582615657	6.58391646221513	14.0088564694944	0.00159478487099764	0.0282975979811233	NLRC5	NLR family CARD domain containing 5 [Source:HGNC Symbol;Acc:HGNC:29933]
neu1	neuraminidase 1 [Source:ZFIN;Acc:ZDB-GENE-060503-592]	ENSGACG00000002914	0.827432671709832	4.95447236180676	14.9245153206183	0.00105555091399947	0.0228575010422654	neu1	neuraminidase 1 [Source:ZFIN;Acc:ZDB-GENE-060503-592]
		ENSGACG00000002937	-1.00823105033755	5.07228854204131	22.7378587981871	0.000135421139330125	0.00842976272138424
		ENSGACG00000002939	-1.02883656813789	5.63262981567461	20.5680305749819	0.000229062089678595	0.010664168085078
nr2c2	nuclear receptor subfamily 2, group C, member 2 [Source:ZFIN;Acc:ZDB-GENE-080403-8]	ENSGACG00000002941	-0.997952399683294	4.18368572463023	16.5726133702632	0.000657528061898881	0.0178641393005951	nr2c2	nuclear receptor subfamily 2, group C, member 2 [Source:ZFIN;Acc:ZDB-GENE-080403-8]
ehmt2	euchromatic histone-lysine N-methyltransferase 2 [Source:ZFIN;Acc:ZDB-GENE-010501-6]	ENSGACG00000002946	-0.877596572256387	4.78959931772304	19.2944353253206	0.000316430806625007	0.0121962122620466	ehmt2	euchromatic histone-lysine N-methyltransferase 2 [Source:ZFIN;Acc:ZDB-GENE-010501-6]
slc9a2	solute carrier family 9 member 2 [Source:ZFIN;Acc:ZDB-GENE-070912-541]	ENSGACG00000002959	1.34377771792864	5.05329731350214	14.2766576060887	0.00128038369116117	0.0250952088178804	slc9a2	solute carrier family 9 member 2 [Source:ZFIN;Acc:ZDB-GENE-070912-541]
aldh5a1	aldehyde dehydrogenase 5 family, member A1 (succinate-semialdehyde dehydrogenase) [Source:ZFIN;Acc:ZDB-GENE-070228-2]	ENSGACG00000002960	-1.21247440772417	5.25260945858243	20.3372439383465	0.000242670793255725	0.0109203756494335	aldh5a1	aldehyde dehydrogenase 5 family, member A1 (succinate-semialdehyde dehydrogenase) [Source:ZFIN;Acc:ZDB-GENE-070228-2]
		ENSGACG00000002963	1.3989600847953	4.21631265130875	16.2528474935952	0.000719391365120119	0.0186745214968544
rrs1	ribosome biogenesis regulator 1 homolog [Source:ZFIN;Acc:ZDB-GENE-030131-9345]	ENSGACG00000002969	1.02286664477439	3.82301553788824	10.5570644538729	0.00424305943520478	0.0469182776668388	rrs1	ribosome biogenesis regulator 1 homolog [Source:ZFIN;Acc:ZDB-GENE-030131-9345]
cyth1b	cytohesin 1b [Source:ZFIN;Acc:ZDB-GENE-030131-4311]	ENSGACG00000002991	0.832360202342489	5.40768179539528	10.5690986401362	0.00422547448871481	0.0468202334853399	cyth1b	cytohesin 1b [Source:ZFIN;Acc:ZDB-GENE-030131-4311]
		ENSGACG00000003025	0.891447749880203	4.69860884890912	14.4073457336739	0.00123105479648484	0.024425521953408
		ENSGACG00000003039	1.41744631830756	4.70832959203798	13.1439186312148	0.00182490705711014	0.0304044235750792
dag1	dystroglycan 1 [Source:ZFIN;Acc:ZDB-GENE-021223-1]	ENSGACG00000003062	1.4301804950421	4.94863791061937	18.1700597542208	0.000425028789740168	0.014325604250008	dag1	dystroglycan 1 [Source:ZFIN;Acc:ZDB-GENE-021223-1]
zdhhc3b	zinc finger DHHC-type containing 3b [Source:ZFIN;Acc:ZDB-GENE-061110-19]	ENSGACG00000003109	1.18929818206661	3.71213320480955	12.7132494860214	0.0020773435262005	0.032513758952681	zdhhc3b	zinc finger DHHC-type containing 3b [Source:ZFIN;Acc:ZDB-GENE-061110-19]
		ENSGACG00000003115	1.02191243923884	4.65600409971875	11.4795773842731	0.00310357565511129	0.0395896337129833
wasf3b	WASP family member 3b [Source:ZFIN;Acc:ZDB-GENE-070112-1512]	ENSGACG00000003147	2.1118294828057	1.5080867741638	14.9627511685727	0.00104372414074297	0.0228575010422654	wasf3b	WASP family member 3b [Source:ZFIN;Acc:ZDB-GENE-070112-1512]
clk2a	CDC-like kinase 2a [Source:ZFIN;Acc:ZDB-GENE-030131-298]	ENSGACG00000003232	-0.900124211317884	6.40769113066628	16.3561455397424	0.00069872721288406	0.0184242129734453	clk2a	CDC-like kinase 2a [Source:ZFIN;Acc:ZDB-GENE-030131-298]
rgs9b	regulator of G protein signaling 9b [Source:ZFIN;Acc:ZDB-GENE-040426-1708]	ENSGACG00000003256	-1.17810782478937	4.38347560712913	12.3679197582895	0.00232015770620163	0.0340755431335998	rgs9b	regulator of G protein signaling 9b [Source:ZFIN;Acc:ZDB-GENE-040426-1708]
si:ch73-127m5.2	si:ch73-127m5.2 [Source:ZFIN;Acc:ZDB-GENE-030131-1052]	ENSGACG00000003270	-3.1400910839565	2.52010476362436	20.0899539495365	0.000259275986912449	0.0112974423212407	si:ch73-127m5.2	si:ch73-127m5.2 [Source:ZFIN;Acc:ZDB-GENE-030131-1052]
man1b1b	mannosidase, alpha, class 1B, member 1b [Source:ZFIN;Acc:ZDB-GENE-070705-482]	ENSGACG00000003326	-1.60570459693657	4.87816572855069	23.023246325317	0.000126651233836217	0.00809789722211454	man1b1b	mannosidase, alpha, class 1B, member 1b [Source:ZFIN;Acc:ZDB-GENE-070705-482]
sec22c	SEC22 homolog C, vesicle trafficking protein [Source:ZFIN;Acc:ZDB-GENE-060227-2]	ENSGACG00000003352	-1.06200528204734	3.89817580650854	15.302390611304	0.00094489887240936	0.0217847534249859	sec22c	SEC22 homolog C, vesicle trafficking protein [Source:ZFIN;Acc:ZDB-GENE-060227-2]
ehmt1a	euchromatic histone-lysine N-methyltransferase 1a [Source:ZFIN;Acc:ZDB-GENE-040724-44]	ENSGACG00000003353	-0.995640313583767	5.52309730928106	19.1164363604676	0.000331353000939828	0.0125025440607552	ehmt1a	euchromatic histone-lysine N-methyltransferase 1a [Source:ZFIN;Acc:ZDB-GENE-040724-44]
bag3	BCL2 associated athanogene 3 [Source:ZFIN;Acc:ZDB-GENE-040801-40]	ENSGACG00000003360	1.9185086909733	4.04827058417759	20.5810460723046	0.000228320216534481	0.0106622232132957	bag3	BCL2 associated athanogene 3 [Source:ZFIN;Acc:ZDB-GENE-040801-40]
nktr	natural killer cell triggering receptor [Source:ZFIN;Acc:ZDB-GENE-030131-1725]	ENSGACG00000003367	-1.04949371302994	6.86826136106076	14.7035511014004	0.00112688402211075	0.023426101264808	nktr	natural killer cell triggering receptor [Source:ZFIN;Acc:ZDB-GENE-030131-1725]
		ENSGACG00000003370	0.843660525829249	3.81147704879002	12.22156324866	0.00243246992272856	0.035084622135255
		ENSGACG00000003373	0.797245769678682	4.89015810016287	13.5257104058189	0.00161014503754319	0.0284242342388187
snx27a	sorting nexin 27a [Source:ZFIN;Acc:ZDB-GENE-060503-371]	ENSGACG00000003375	0.771509678806654	5.36698486501547	15.2380161957327	0.000962801681066387	0.0220471517269882	snx27a	sorting nexin 27a [Source:ZFIN;Acc:ZDB-GENE-060503-371]
pkd2l1	polycystic kidney disease 2-like 1 [Source:ZFIN;Acc:ZDB-GENE-030616-558]	ENSGACG00000003378	2.31048941694966	2.25604944620288	16.7790188621834	0.000620742613964104	0.0172197999179056	pkd2l1	polycystic kidney disease 2-like 1 [Source:ZFIN;Acc:ZDB-GENE-030616-558]
LMOD3	leiomodin 3 [Source:HGNC Symbol;Acc:HGNC:6649]	ENSGACG00000003438	2.03596597082862	3.98325395016184	14.9554721746899	0.00110873375941357	0.023228649400519	LMOD3	leiomodin 3 [Source:HGNC Symbol;Acc:HGNC:6649]
wdr11	WD repeat domain 11 [Source:NCBI gene;Acc:558865]	ENSGACG00000003447	-1.20934606661853	4.59943938855159	22.9998761183631	0.000127345210248113	0.00809789722211454	wdr11	WD repeat domain 11 [Source:NCBI gene;Acc:558865]
	WNK lysine deficient protein kinase 4b [Source:ZFIN;Acc:ZDB-GENE-131120-119]	ENSGACG00000003470	0.771969074280612	5.44202017808322	11.9409103885771	0.00266518167340694	0.0366371518261597		WNK lysine deficient protein kinase 4b [Source:ZFIN;Acc:ZDB-GENE-131120-119]
tubb2b	tubulin, beta 2b [Source:ZFIN;Acc:ZDB-GENE-030131-722]	ENSGACG00000003471	0.734743292890306	8.78264789968342	10.2474615926369	0.00472478635259734	0.049719812492943	tubb2b	tubulin, beta 2b [Source:ZFIN;Acc:ZDB-GENE-030131-722]
gmpr	guanosine monophosphate reductase [Source:ZFIN;Acc:ZDB-GENE-050522-48]	ENSGACG00000003477	1.85464155720895	4.62763344397443	11.2022884090602	0.00385767450017121	0.0445207692494688	gmpr	guanosine monophosphate reductase [Source:ZFIN;Acc:ZDB-GENE-050522-48]
mfsd13a	major facilitator superfamily domain containing 13A [Source:ZFIN;Acc:ZDB-GENE-041212-83]	ENSGACG00000003486	0.989020755281994	4.4741667677322	18.1206492962446	0.000430670881742635	0.0143655007494981	mfsd13a	major facilitator superfamily domain containing 13A [Source:ZFIN;Acc:ZDB-GENE-041212-83]
	solute carrier family 6 member 6b [Source:ZFIN;Acc:ZDB-GENE-030131-3077]	ENSGACG00000003490	1.14845898849013	7.24595732307552	26.0684544875259	6.3794819708421e-05	0.00569059699379729		solute carrier family 6 member 6b [Source:ZFIN;Acc:ZDB-GENE-030131-3077]
YWHAB	tyrosine 3-monooxygenase/tryptophan 5-monooxygenase activation protein beta [Source:HGNC Symbol;Acc:HGNC:12849]	ENSGACG00000003522	0.60571412845649	7.59195804789448	10.5599160698891	0.00423888514322632	0.0469043121857962	YWHAB	tyrosine 3-monooxygenase/tryptophan 5-monooxygenase activation protein beta [Source:HGNC Symbol;Acc:HGNC:12849]
		ENSGACG00000003526	-0.851369563218219	4.7021795620957	11.194089765546	0.00341486611131224	0.0419639378249768
SPAG1	sperm associated antigen 1 [Source:HGNC Symbol;Acc:HGNC:11212]	ENSGACG00000003545	1.38640958459741	5.4222727363648	14.6415923368398	0.00116210549076727	0.0236995969136095	SPAG1	sperm associated antigen 1 [Source:HGNC Symbol;Acc:HGNC:11212]
		ENSGACG00000003573	-1.20545149465701	4.17454547012713	11.8884015201744	0.00271141921747479	0.0369632006944196
nck1a	NCK adaptor protein 1b [Source:ZFIN;Acc:ZDB-GENE-090317-1]	ENSGACG00000003608	1.08348229827128	3.60214562519523	10.2789149296123	0.00467316152366251	0.0494986669650013	nck1a	NCK adaptor protein 1b [Source:ZFIN;Acc:ZDB-GENE-090317-1]
bdh1	3-hydroxybutyrate dehydrogenase, type 1 [Source:ZFIN;Acc:ZDB-GENE-070410-130]	ENSGACG00000003614	1.19943996499392	4.58552012131331	12.6878325987155	0.00209421603395652	0.0325626575146011	bdh1	3-hydroxybutyrate dehydrogenase, type 1 [Source:ZFIN;Acc:ZDB-GENE-070410-130]
ahcy	adenosylhomocysteinase [Source:ZFIN;Acc:ZDB-GENE-031219-6]	ENSGACG00000003641	1.05936076592394	6.86327656194447	14.8829057790687	0.00106859070346452	0.0229478564960232	ahcy	adenosylhomocysteinase [Source:ZFIN;Acc:ZDB-GENE-031219-6]
lrrc58a	leucine rich repeat containing 58b [Source:ZFIN;Acc:ZDB-GENE-050309-29]	ENSGACG00000003643	1.74694215284099	2.89749027956957	18.5829353696641	0.000380962994801553	0.0136704624737467	lrrc58a	leucine rich repeat containing 58b [Source:ZFIN;Acc:ZDB-GENE-050309-29]
rbbp8l	retinoblastoma binding protein 8-like [Source:ZFIN;Acc:ZDB-GENE-030131-3078]	ENSGACG00000003654	-1.29236141364854	6.50194532118526	29.5366267848294	3.09325988632111e-05	0.00418785798558986	rbbp8l	retinoblastoma binding protein 8-like [Source:ZFIN;Acc:ZDB-GENE-030131-3078]
		ENSGACG00000003657	-1.13650732354073	5.84105503514309	25.2083315816487	7.70363017698618e-05	0.00617478536225992
ptpn2a	protein tyrosine phosphatase non-receptor type 2a [Source:ZFIN;Acc:ZDB-GENE-040426-1196]	ENSGACG00000003692	0.86708723660095	4.45081242253259	13.5192152902603	0.00161338145624239	0.0284242342388187	ptpn2a	protein tyrosine phosphatase non-receptor type 2a [Source:ZFIN;Acc:ZDB-GENE-040426-1196]
arl4d	ADP-ribosylation factor-like 4D [Source:ZFIN;Acc:ZDB-GENE-030131-2293]	ENSGACG00000003710	-2.87300130098181	1.20335137594716	21.9297724689703	0.00016412801142437	0.00890238405478262	arl4d	ADP-ribosylation factor-like 4D [Source:ZFIN;Acc:ZDB-GENE-030131-2293]
slc5a3b	solute carrier family 5 member 3b [Source:ZFIN;Acc:ZDB-GENE-070912-43]	ENSGACG00000003713	3.84322913445923	2.08479864743794	28.5002079926034	3.8179024300952e-05	0.00452281073906351	slc5a3b	solute carrier family 5 member 3b [Source:ZFIN;Acc:ZDB-GENE-070912-43]
dhx8	DEAH (Asp-Glu-Ala-His) box polypeptide 8 [Source:ZFIN;Acc:ZDB-GENE-050809-39]	ENSGACG00000003736	-1.53222413562696	4.8689396480369	26.7222956038461	5.54134462422232e-05	0.00555284233818589	dhx8	DEAH (Asp-Glu-Ala-His) box polypeptide 8 [Source:ZFIN;Acc:ZDB-GENE-050809-39]
		ENSGACG00000003741	2.28417272349792	7.25035559220717	18.9963817550355	0.000471571987498065	0.0148678988073999
cep63	centrosomal protein 63 [Source:NCBI gene;Acc:393574]	ENSGACG00000003749	-1.51216310143635	3.12744000003412	26.5895284095601	5.70113530938869e-05	0.00555284233818589	cep63	centrosomal protein 63 [Source:NCBI gene;Acc:393574]
fbxw4	F-box and WD repeat domain containing 4 [Source:ZFIN;Acc:ZDB-GENE-000516-1]	ENSGACG00000003785	-1.27216016049884	5.2174676440904	33.6554936699701	1.40045868460737e-05	0.00284908464264052	fbxw4	F-box and WD repeat domain containing 4 [Source:ZFIN;Acc:ZDB-GENE-000516-1]
nsfb	N-ethylmaleimide-sensitive factor b [Source:ZFIN;Acc:ZDB-GENE-050808-1]	ENSGACG00000003786	0.550194560305819	6.2075926897119	10.4309963206081	0.00443226788075211	0.0482551267737243	nsfb	N-ethylmaleimide-sensitive factor b [Source:ZFIN;Acc:ZDB-GENE-050808-1]
psmd11b	proteasome 26S subunit, non-ATPase 11b [Source:NCBI gene;Acc:322265]	ENSGACG00000003795	1.16514810838609	5.69141719462532	20.1408469012917	0.000254959832591089	0.0112231089149591	psmd11b	proteasome 26S subunit, non-ATPase 11b [Source:NCBI gene;Acc:322265]
adck2	aarF domain containing kinase 2 [Source:ZFIN;Acc:ZDB-GENE-131121-369]	ENSGACG00000003821	-1.5736875739036	2.24817426222596	12.0751186774588	0.0025509427058405	0.0358310705612871	adck2	aarF domain containing kinase 2 [Source:ZFIN;Acc:ZDB-GENE-131121-369]
nphp3	nephronophthisis 3 [Source:NCBI gene;Acc:562601]	ENSGACG00000003823	-1.5931950291242	2.86282673355486	21.9025544059061	0.000165205908933691	0.00890238405478262	nphp3	nephronophthisis 3 [Source:NCBI gene;Acc:562601]
		ENSGACG00000003863	-2.09821127404055	4.93265004025536	65.5433782524512	1.45674460662015e-07	0.000234696123572573
rab1ab	RAB1A, member RAS oncogene family b [Source:ZFIN;Acc:ZDB-GENE-030616-564]	ENSGACG00000003864	0.850726955217199	7.77526256295172	15.6773619299579	0.000847692855934541	0.0205062756786207	rab1ab	RAB1A, member RAS oncogene family b [Source:ZFIN;Acc:ZDB-GENE-030616-564]
aatf	apoptosis antagonizing transcription factor [Source:ZFIN;Acc:ZDB-GENE-030131-9654]	ENSGACG00000003882	0.893910957756542	3.5674130813873	10.3516805980489	0.00455612615697147	0.0487732548272208	aatf	apoptosis antagonizing transcription factor [Source:ZFIN;Acc:ZDB-GENE-030131-9654]
ctss1	cathepsin S, ortholog 1 [Source:ZFIN;Acc:ZDB-GENE-040426-1583]	ENSGACG00000003898	-1.92735608009987	3.07300918020742	16.5079277346802	0.000669549537703412	0.0180449655316302	ctss1	cathepsin S, ortholog 1 [Source:ZFIN;Acc:ZDB-GENE-040426-1583]
tyro3	TYRO3 protein tyrosine kinase [Source:NCBI gene;Acc:30709]	ENSGACG00000003907	-1.02550432348469	4.40333573162524	10.8509994182581	0.00383593562930101	0.0444290143232701	tyro3	TYRO3 protein tyrosine kinase [Source:NCBI gene;Acc:30709]
pde12	phosphodiesterase 12 [Source:ZFIN;Acc:ZDB-GENE-060519-25]	ENSGACG00000003914	0.856438958909891	3.94394955383799	15.0452252215733	0.00101871209009621	0.0225136769321537	pde12	phosphodiesterase 12 [Source:ZFIN;Acc:ZDB-GENE-060519-25]
gmppb	GDP-mannose pyrophosphorylase B [Source:NCBI gene;Acc:445097]	ENSGACG00000003924	1.211468094021	3.88029092913185	11.1094907757661	0.00351368444102814	0.042308647256655	gmppb	GDP-mannose pyrophosphorylase B [Source:NCBI gene;Acc:445097]
dhx37	DEAH (Asp-Glu-Ala-His) box polypeptide 37 [Source:ZFIN;Acc:ZDB-GENE-030131-4505]	ENSGACG00000003927	-1.16229168710464	5.30857669182317	15.9769704605343	0.000777984350604774	0.019372652044194	dhx37	DEAH (Asp-Glu-Ala-His) box polypeptide 37 [Source:ZFIN;Acc:ZDB-GENE-030131-4505]
appl2	adaptor protein, phosphotyrosine interaction, PH domain and leucine zipper containing 2 [Source:ZFIN;Acc:ZDB-GENE-081016-2]	ENSGACG00000003928	-1.49138262690722	4.29894381190129	13.1402452386365	0.00183497564085039	0.0304776211852996	appl2	adaptor protein, phosphotyrosine interaction, PH domain and leucine zipper containing 2 [Source:ZFIN;Acc:ZDB-GENE-081016-2]
appl2	adaptor protein, phosphotyrosine interaction, PH domain and leucine zipper containing 2 [Source:ZFIN;Acc:ZDB-GENE-081016-2]	ENSGACG00000003947	-1.15746984357525	5.2739828858141	18.6133205388512	0.000377926087234836	0.0136214031128421	appl2	adaptor protein, phosphotyrosine interaction, PH domain and leucine zipper containing 2 [Source:ZFIN;Acc:ZDB-GENE-081016-2]
med8	mediator complex subunit 8 [Source:NCBI gene;Acc:404615]	ENSGACG00000003948	-1.41665537356795	4.5630673711194	11.3043419668787	0.00341954846513757	0.0419639378249768	med8	mediator complex subunit 8 [Source:NCBI gene;Acc:404615]
esyt2b	extended synaptotagmin-like protein 2b [Source:ZFIN;Acc:ZDB-GENE-090615-2]	ENSGACG00000003965	-1.58233755945134	4.44948160949184	24.8447835282293	8.35264044158836e-05	0.00641486681009584	esyt2b	extended synaptotagmin-like protein 2b [Source:ZFIN;Acc:ZDB-GENE-090615-2]
asrgl1	asparaginase and isoaspartyl peptidase 1 [Source:NCBI gene;Acc:541402]	ENSGACG00000003982	-2.12536586542128	1.89735960755969	10.6100932268712	0.00416617869547916	0.0465151108543762	asrgl1	asparaginase and isoaspartyl peptidase 1 [Source:NCBI gene;Acc:541402]
TLR8	toll like receptor 8 [Source:HGNC Symbol;Acc:HGNC:15632]	ENSGACG00000003992	-1.10575975282632	4.13331586535733	11.6692281627736	0.00291430605566082	0.038418768379483	TLR8	toll like receptor 8 [Source:HGNC Symbol;Acc:HGNC:15632]
		ENSGACG00000004019	0.696298980476032	4.53294212086148	11.7561185979022	0.00283191526554069	0.0378855624403438
mrm1	mitochondrial rRNA methyltransferase 1 homolog (S. cerevisiae) [Source:ZFIN;Acc:ZDB-GENE-060526-229]	ENSGACG00000004024	2.18725891986378	1.49537642949482	15.633447238268	0.00085848134399076	0.0206644283653184	mrm1	mitochondrial rRNA methyltransferase 1 homolog (S. cerevisiae) [Source:ZFIN;Acc:ZDB-GENE-060526-229]
srcap	Snf2-related CREBBP activator protein [Source:ZFIN;Acc:ZDB-GENE-041008-127]	ENSGACG00000004035	0.740128383165014	6.37941099779867	11.9482584801139	0.00265878153110756	0.0365803836444696	srcap	Snf2-related CREBBP activator protein [Source:ZFIN;Acc:ZDB-GENE-041008-127]
MAF1	zgc:112356 [Source:ZFIN;Acc:ZDB-GENE-050913-28]	ENSGACG00000004036	0.784381772252217	7.31625550883938	10.5935999342308	0.00418992273885607	0.0466186776558772	MAF1	zgc:112356 [Source:ZFIN;Acc:ZDB-GENE-050913-28]
	tubulin, alpha 8 like 4 [Source:ZFIN;Acc:ZDB-GENE-040426-860]	ENSGACG00000004053	0.962321331508115	7.46031579230537	10.2329458655678	0.00474882568066926	0.0498788166306454		tubulin, alpha 8 like 4 [Source:ZFIN;Acc:ZDB-GENE-040426-860]
ADAMTS20	ADAM metallopeptidase with thrombospondin type 1 motif 20 [Source:HGNC Symbol;Acc:HGNC:17178]	ENSGACG00000004063	-1.42653973389543	5.44229984564808	27.1824159047941	5.02479217026712e-05	0.00524701943688021	ADAMTS20	ADAM metallopeptidase with thrombospondin type 1 motif 20 [Source:HGNC Symbol;Acc:HGNC:17178]
hsf2	heat shock transcription factor 2 [Source:HGNC Symbol;Acc:HGNC:5225]	ENSGACG00000004065	-1.82161533324983	6.4954446844285	60.2931476199955	2.69495281486313e-07	0.000333987575386615	hsf2	heat shock transcription factor 2 [Source:HGNC Symbol;Acc:HGNC:5225]
ndel1a	nudE neurodevelopment protein 1-like 1a [Source:NCBI gene;Acc:394244]	ENSGACG00000004095	-1.67915939573731	1.97443693854417	17.1334110157628	0.000562793644901639	0.0164555578840582	ndel1a	nudE neurodevelopment protein 1-like 1a [Source:NCBI gene;Acc:394244]
		ENSGACG00000004099	-1.38643909576537	4.77991027378977	17.8178189882407	0.000467120240095247	0.0147854109787319
gss	glutathione synthetase [Source:ZFIN;Acc:ZDB-GENE-041010-208]	ENSGACG00000004127	0.946175730814191	3.96025897836698	12.773310460989	0.0020380711717217	0.0321915339682435	gss	glutathione synthetase [Source:ZFIN;Acc:ZDB-GENE-041010-208]
si:dkey-32e6.3	si:dkey-32e6.3 [Source:ZFIN;Acc:ZDB-GENE-081104-408]	ENSGACG00000004152	0.714702437848488	5.19869454526571	10.5970294316321	0.00418497316590068	0.0466186776558772	si:dkey-32e6.3	si:dkey-32e6.3 [Source:ZFIN;Acc:ZDB-GENE-081104-408]
cldn10l2	claudin 10-like 2 [Source:ZFIN;Acc:ZDB-GENE-030131-9598]	ENSGACG00000004159	-1.28986290081045	5.04986909875878	17.9465867405464	0.000451218945617907	0.0145975671342371	cldn10l2	claudin 10-like 2 [Source:ZFIN;Acc:ZDB-GENE-030131-9598]
uggt2	UDP-glucose glycoprotein glucosyltransferase 2 [Source:ZFIN;Acc:ZDB-GENE-050517-21]	ENSGACG00000004189	-1.00752572394221	4.64757651272739	16.0949086373752	0.000752310835402927	0.019087369872719	uggt2	UDP-glucose glycoprotein glucosyltransferase 2 [Source:ZFIN;Acc:ZDB-GENE-050517-21]
fbl	fibrillarin [Source:ZFIN;Acc:ZDB-GENE-040426-1936]	ENSGACG00000004194	0.920765582286369	7.53014937676441	12.8229597680306	0.00200623012704409	0.0319391043249084	fbl	fibrillarin [Source:ZFIN;Acc:ZDB-GENE-040426-1936]
TNNC2	si:rp71-17i16.4 [Source:ZFIN;Acc:ZDB-GENE-090312-215]	ENSGACG00000004196	1.6659583839531	5.6608340849639	20.7579475044504	0.000223883090968335	0.0105222521882934	TNNC2	si:rp71-17i16.4 [Source:ZFIN;Acc:ZDB-GENE-090312-215]
rpl7l1	ribosomal protein L7-like 1 [Source:ZFIN;Acc:ZDB-GENE-030131-970]	ENSGACG00000004217	0.989168080868191	6.58274803218853	16.7545341099329	0.00062498445264374	0.0172197999179056	rpl7l1	ribosomal protein L7-like 1 [Source:ZFIN;Acc:ZDB-GENE-030131-970]
MEF2D	myocyte enhancer factor 2D [Source:HGNC Symbol;Acc:HGNC:6997]	ENSGACG00000004227	-1.01817780233001	5.17679978348948	16.4543653005943	0.000679688666172791	0.0181299074515063	MEF2D	myocyte enhancer factor 2D [Source:HGNC Symbol;Acc:HGNC:6997]
pi4kab	phosphatidylinositol 4-kinase, catalytic, alpha b [Source:ZFIN;Acc:ZDB-GENE-080220-34]	ENSGACG00000004240	-0.838958919670637	6.02735210131983	13.6647149710522	0.00154258318525302	0.0277585684358677	pi4kab	phosphatidylinositol 4-kinase, catalytic, alpha b [Source:ZFIN;Acc:ZDB-GENE-080220-34]
gfi1ab	growth factor independent 1A transcription repressor b [Source:ZFIN;Acc:ZDB-GENE-040116-8]	ENSGACG00000004257	2.49729717204788	4.09224249497204	36.1550701864117	8.92941460115686e-06	0.0022478406037381	gfi1ab	growth factor independent 1A transcription repressor b [Source:ZFIN;Acc:ZDB-GENE-040116-8]
trib3	tribbles pseudokinase 3 [Source:ZFIN;Acc:ZDB-GENE-040426-2609]	ENSGACG00000004291	2.68626000679853	2.86733235914562	25.6502017148548	6.98888366642783e-05	0.00586447420571973	trib3	tribbles pseudokinase 3 [Source:ZFIN;Acc:ZDB-GENE-040426-2609]
tomm20a	translocase of outer mitochondrial membrane 20 [Source:ZFIN;Acc:ZDB-GENE-040426-1976]	ENSGACG00000004298	-0.702776985831567	5.7103913758725	11.9620354133566	0.00264682799275475	0.0364862996380173	tomm20a	translocase of outer mitochondrial membrane 20 [Source:ZFIN;Acc:ZDB-GENE-040426-1976]
utp15	UTP15 small subunit processome component [Source:NCBI gene;Acc:325106]	ENSGACG00000004300	0.808108057219026	5.21839035240688	11.2273828431839	0.003376829974904	0.0419639378249768	utp15	UTP15 small subunit processome component [Source:NCBI gene;Acc:325106]
gspt1l	G1 to S phase transition 1, like [Source:ZFIN;Acc:ZDB-GENE-030131-4009]	ENSGACG00000004324	1.3929875608609	6.29202545206087	39.209122830993	5.29803774634704e-06	0.00184654777057805	gspt1l	G1 to S phase transition 1, like [Source:ZFIN;Acc:ZDB-GENE-030131-4009]
tecpr2	tectonin beta-propeller repeat containing 2 [Source:ZFIN;Acc:ZDB-GENE-060503-358]	ENSGACG00000004351	-1.43595672364582	6.19905582357041	50.5939176611237	9.44802031858096e-07	0.00078904633407251	tecpr2	tectonin beta-propeller repeat containing 2 [Source:ZFIN;Acc:ZDB-GENE-060503-358]
dkc1	dyskeratosis congenita 1, dyskerin [Source:ZFIN;Acc:ZDB-GENE-031118-120]	ENSGACG00000004373	1.2752393950916	7.77283858830634	27.675781669225	4.52941722526053e-05	0.00503265109766706	dkc1	dyskeratosis congenita 1, dyskerin [Source:ZFIN;Acc:ZDB-GENE-031118-120]
		ENSGACG00000004377	-2.788168146257	2.17921324897944	10.2983975569823	0.00464150033474509	0.0493266569215555
tcaim	T cell activation inhibitor, mitochondrial [Source:ZFIN;Acc:ZDB-GENE-160113-67]	ENSGACG00000004392	-1.72610724547536	2.75425466665078	17.3799002688995	0.000526034656987174	0.0158410174929352	tcaim	T cell activation inhibitor, mitochondrial [Source:ZFIN;Acc:ZDB-GENE-160113-67]
calhm6	calcium homeostasis modulator family member 6 [Source:ZFIN;Acc:ZDB-GENE-061201-60]	ENSGACG00000004419	-0.973161041956682	4.13711861286471	20.6584674693872	0.000223961941943615	0.0105222521882934	calhm6	calcium homeostasis modulator family member 6 [Source:ZFIN;Acc:ZDB-GENE-061201-60]
pde11a	phosphodiesterase 11a [Source:ZFIN;Acc:ZDB-GENE-070912-207]	ENSGACG00000004421	2.55913416693333	7.37601063242969	29.0067996151719	4.77336259722505e-05	0.00512690965359285	pde11a	phosphodiesterase 11a [Source:ZFIN;Acc:ZDB-GENE-070912-207]
ercc4	excision repair cross-complementation group 4 [Source:ZFIN;Acc:ZDB-GENE-030131-5533]	ENSGACG00000004432	-1.78279715587123	3.27821668680934	30.5837114183803	2.51257215094264e-05	0.00371376604805842	ercc4	excision repair cross-complementation group 4 [Source:ZFIN;Acc:ZDB-GENE-030131-5533]
otulina	OTU deubiquitinase with linear linkage specificity a [Source:ZFIN;Acc:ZDB-GENE-040426-2157]	ENSGACG00000004435	-1.58870721099326	2.90400944005377	19.5608157830528	0.000295472408851338	0.0119673692548033	otulina	OTU deubiquitinase with linear linkage specificity a [Source:ZFIN;Acc:ZDB-GENE-040426-2157]
nfe2l2a	nuclear factor, erythroid 2-like 2a [Source:ZFIN;Acc:ZDB-GENE-030723-2]	ENSGACG00000004470	0.919562435256746	8.49295004848678	16.2991531401475	0.000710045446609207	0.0185839320258251	nfe2l2a	nuclear factor, erythroid 2-like 2a [Source:ZFIN;Acc:ZDB-GENE-030723-2]
camk1db	calcium/calmodulin-dependent protein kinase 1Db [Source:ZFIN;Acc:ZDB-GENE-070112-1872]	ENSGACG00000004485	-1.65150464876235	3.75998029088082	16.0730761644751	0.000756991608474836	0.0191119992573484	camk1db	calcium/calmodulin-dependent protein kinase 1Db [Source:ZFIN;Acc:ZDB-GENE-070112-1872]
si:ch211-194c3.5	si:ch211-194c3.5 [Source:ZFIN;Acc:ZDB-GENE-090313-63]	ENSGACG00000004495	-1.53284669034851	5.54127909248058	48.6339622723997	1.24405235517793e-06	0.000869382438447362	si:ch211-194c3.5	si:ch211-194c3.5 [Source:ZFIN;Acc:ZDB-GENE-090313-63]
rgs9a	regulator of G protein signaling 9a [Source:ZFIN;Acc:ZDB-GENE-060929-92]	ENSGACG00000004503	2.4772670705268	1.85796750748005	23.9516886421951	0.000102198880954298	0.00700649434491361	rgs9a	regulator of G protein signaling 9a [Source:ZFIN;Acc:ZDB-GENE-060929-92]
nod1	nucleotide-binding oligomerization domain containing 1 [Source:ZFIN;Acc:ZDB-GENE-071116-9]	ENSGACG00000004511	-1.45755927206197	4.52743109517795	28.6926910290948	3.67021473224188e-05	0.00444592703392097	nod1	nucleotide-binding oligomerization domain containing 1 [Source:ZFIN;Acc:ZDB-GENE-071116-9]
sptlc3	serine palmitoyltransferase, long chain base subunit 3 [Source:ZFIN;Acc:ZDB-GENE-041210-281]	ENSGACG00000004513	-0.61121105529077	6.47943475343383	17.1071861155871	0.000566869506899157	0.0164555578840582	sptlc3	serine palmitoyltransferase, long chain base subunit 3 [Source:ZFIN;Acc:ZDB-GENE-041210-281]
tasp1	taspase, threonine aspartase, 1 [Source:ZFIN;Acc:ZDB-GENE-070424-242]	ENSGACG00000004532	-1.1348015927795	5.41978096533188	24.6705245240567	8.68502750616638e-05	0.00651241579832479	tasp1	taspase, threonine aspartase, 1 [Source:ZFIN;Acc:ZDB-GENE-070424-242]
chpf2	chondroitin polymerizing factor 2 [Source:ZFIN;Acc:ZDB-GENE-030131-7797]	ENSGACG00000004595	1.24835138274836	2.7803864348235	13.9483782530421	0.00141427525149041	0.0263110722595404	chpf2	chondroitin polymerizing factor 2 [Source:ZFIN;Acc:ZDB-GENE-030131-7797]
atf2	activating transcription factor 2 [Source:ZFIN;Acc:ZDB-GENE-030911-8]	ENSGACG00000004600	-2.08982441652131	2.78116763569782	20.3849389786001	0.000239786495386698	0.0108707839302268	atf2	activating transcription factor 2 [Source:ZFIN;Acc:ZDB-GENE-030911-8]
abcf2a	ATP-binding cassette, sub-family F (GCN20), member 2b [Source:ZFIN;Acc:ZDB-GENE-050506-58]	ENSGACG00000004604	1.49079247771886	6.9909736422634	26.0074615651673	6.46456415359655e-05	0.00570931737526466	abcf2a	ATP-binding cassette, sub-family F (GCN20), member 2b [Source:ZFIN;Acc:ZDB-GENE-050506-58]
ralgapb	Ral GTPase activating protein, beta subunit (non-catalytic) [Source:ZFIN;Acc:ZDB-GENE-130530-945]	ENSGACG00000004605	-0.845524856667841	6.59880085821912	11.2164118603434	0.00338931149955492	0.0419639378249768	ralgapb	Ral GTPase activating protein, beta subunit (non-catalytic) [Source:ZFIN;Acc:ZDB-GENE-130530-945]
man2c1	mannosidase, alpha, class 2C, member 1 [Source:ZFIN;Acc:ZDB-GENE-101103-4]	ENSGACG00000004613	-1.14477176726426	6.20125266225841	12.7517355759419	0.00207236601781597	0.0324784911605381	man2c1	mannosidase, alpha, class 2C, member 1 [Source:ZFIN;Acc:ZDB-GENE-101103-4]
pdap1a	pdgfa associated protein 1a [Source:ZFIN;Acc:ZDB-GENE-030131-1693]	ENSGACG00000004617	0.790614494465206	6.93044786816316	14.8749053718707	0.00107111837161005	0.0229478564960232	pdap1a	pdgfa associated protein 1a [Source:ZFIN;Acc:ZDB-GENE-030131-1693]
lipg	lipase, endothelial [Source:ZFIN;Acc:ZDB-GENE-040426-699]	ENSGACG00000004641	1.52453078634472	7.01101481560522	11.7014762306898	0.00322220965307245	0.0406688160343185	lipg	lipase, endothelial [Source:ZFIN;Acc:ZDB-GENE-040426-699]
kctd17	potassium channel tetramerization domain containing 17 [Source:ZFIN;Acc:ZDB-GENE-130531-80]	ENSGACG00000004643	1.13058989990298	4.82607596067157	17.8416401533116	0.000464132330835394	0.0147487889193078	kctd17	potassium channel tetramerization domain containing 17 [Source:ZFIN;Acc:ZDB-GENE-130531-80]
tdp2b	tyrosyl-DNA phosphodiesterase 2b [Source:NCBI gene;Acc:553516]	ENSGACG00000004644	-1.46468736431376	2.56302387779419	10.6958940953181	0.00404505491791104	0.0456929290344808	tdp2b	tyrosyl-DNA phosphodiesterase 2b [Source:NCBI gene;Acc:553516]
cdca4	cell division cycle associated 4 [Source:ZFIN;Acc:ZDB-GENE-030131-1695]	ENSGACG00000004663	1.19532127774286	3.47373077637704	13.9748195918219	0.00140293334099856	0.0262211822004962	cdca4	cell division cycle associated 4 [Source:ZFIN;Acc:ZDB-GENE-030131-1695]
C6orf62	chromosome 6 open reading frame 62 [Source:HGNC Symbol;Acc:HGNC:20998]	ENSGACG00000004672	-0.770093029614838	6.28710401404563	12.9591976673053	0.00192166561774485	0.0310394941734049	C6orf62	chromosome 6 open reading frame 62 [Source:HGNC Symbol;Acc:HGNC:20998]
mettl22	methyltransferase like 22 [Source:ZFIN;Acc:ZDB-GENE-081022-70]	ENSGACG00000004684	-0.774791325505843	5.67341576986157	17.5694520805156	0.000499577616857737	0.0153218791648917	mettl22	methyltransferase like 22 [Source:ZFIN;Acc:ZDB-GENE-081022-70]
gpr155a	G protein-coupled receptor 155a [Source:ZFIN;Acc:ZDB-GENE-100922-89]	ENSGACG00000004687	-0.568832626330688	5.40491131043282	11.5667104910851	0.00301496815013775	0.0390200473182199	gpr155a	G protein-coupled receptor 155a [Source:ZFIN;Acc:ZDB-GENE-100922-89]
		ENSGACG00000004715	1.17948490956626	6.69267751334515	16.4611491855089	0.000678395127560425	0.0181254127696949
		ENSGACG00000004720	1.18803891455161	4.77704817874205	26.6190840930293	5.66512706941265e-05	0.00555284233818589
fam49a	family with sequence similarity 49 member A [Source:ZFIN;Acc:ZDB-GENE-031002-50]	ENSGACG00000004727	0.839905278955827	6.20547403551367	16.6001978935628	0.000652474679470271	0.0177895196013019	fam49a	family with sequence similarity 49 member A [Source:ZFIN;Acc:ZDB-GENE-031002-50]
eif5	eukaryotic translation initiation factor 5 [Source:ZFIN;Acc:ZDB-GENE-030131-975]	ENSGACG00000004730	1.16129787712949	7.65238710601354	27.6224226219039	4.58029242616663e-05	0.00505432132040895	eif5	eukaryotic translation initiation factor 5 [Source:ZFIN;Acc:ZDB-GENE-030131-975]
znf341	zinc finger protein 341 [Source:ZFIN;Acc:ZDB-GENE-080204-99]	ENSGACG00000004734	-3.02302219135391	2.30824269067197	35.7487021818861	9.59322010943198e-06	0.00230681148034416	znf341	zinc finger protein 341 [Source:ZFIN;Acc:ZDB-GENE-080204-99]
rrbp1a	ribosome binding protein 1a [Source:ZFIN;Acc:ZDB-GENE-030131-9795]	ENSGACG00000004737	0.710561153398937	6.196397065332	11.9778145467621	0.00263321073198397	0.036420731041485	rrbp1a	ribosome binding protein 1a [Source:ZFIN;Acc:ZDB-GENE-030131-9795]
topbp1	DNA topoisomerase II binding protein 1 [Source:ZFIN;Acc:ZDB-GENE-060626-1]	ENSGACG00000004755	-1.26437762738455	3.23206885089333	10.8815801967016	0.0037961445780377	0.0441444397007383	topbp1	DNA topoisomerase II binding protein 1 [Source:ZFIN;Acc:ZDB-GENE-060626-1]
si:ch211-191a24.4	si:ch211-191a24.4 [Source:ZFIN;Acc:ZDB-GENE-030131-4489]	ENSGACG00000004788	2.40120981172554	2.09515020961946	14.2399237457069	0.00129464186557435	0.0252212516278941	si:ch211-191a24.4	si:ch211-191a24.4 [Source:ZFIN;Acc:ZDB-GENE-030131-4489]
		ENSGACG00000004794	1.16453959264249	4.16820104166903	19.0902907229204	0.00033360989928354	0.0125146070098398
rangap1b	Ran GTPase activating protein 1b [Source:ZFIN;Acc:ZDB-GENE-040426-1921]	ENSGACG00000004810	0.85758794051851	5.15689038611451	16.8999882360731	0.000600249032647921	0.0169659862543696	rangap1b	Ran GTPase activating protein 1b [Source:ZFIN;Acc:ZDB-GENE-040426-1921]
DCSTAMP	dendrocyte expressed seven transmembrane protein [Source:HGNC Symbol;Acc:HGNC:18549]	ENSGACG00000004814	1.72002311282917	2.99740512841048	11.1477821622001	0.00346856752727219	0.0420482253061567	DCSTAMP	dendrocyte expressed seven transmembrane protein [Source:HGNC Symbol;Acc:HGNC:18549]
pdk1	pyruvate dehydrogenase kinase, isozyme 1 [Source:ZFIN;Acc:ZDB-GENE-091204-402]	ENSGACG00000004843	-0.664575212671866	5.02404995480601	12.5358732781268	0.0021983297868591	0.0333496150622288	pdk1	pyruvate dehydrogenase kinase, isozyme 1 [Source:ZFIN;Acc:ZDB-GENE-091204-402]
nfyc	nuclear transcription factor Y, gamma [Source:ZFIN;Acc:ZDB-GENE-030131-2165]	ENSGACG00000004846	-0.698594629869818	7.04401326382495	11.0999440778549	0.00352503450510681	0.0423261422136137	nfyc	nuclear transcription factor Y, gamma [Source:ZFIN;Acc:ZDB-GENE-030131-2165]
DSEL	dermatan sulfate epimerase like [Source:HGNC Symbol;Acc:HGNC:18144]	ENSGACG00000004870	1.45083389636354	4.57327558377818	14.2618082378237	0.00128612631531633	0.0251501811343389	DSEL	dermatan sulfate epimerase like [Source:HGNC Symbol;Acc:HGNC:18144]
wdr74	WD repeat domain 74 [Source:ZFIN;Acc:ZDB-GENE-060929-1138]	ENSGACG00000004875	1.29613607179758	2.9223389422783	11.6440322194502	0.00293869419065618	0.0385862282849729	wdr74	WD repeat domain 74 [Source:ZFIN;Acc:ZDB-GENE-060929-1138]
		ENSGACG00000004882	2.99548991760601	9.29210064946133	77.5120701208461	4.09810304796741e-08	9.43207688654327e-05
pank2	pantothenate kinase 2 [Source:ZFIN;Acc:ZDB-GENE-070112-1952]	ENSGACG00000004895	-0.912986267065648	5.20250796106756	13.4554517867292	0.00164554093968827	0.0285682220682303	pank2	pantothenate kinase 2 [Source:ZFIN;Acc:ZDB-GENE-070112-1952]
dspb	desmoplakin b [Source:ZFIN;Acc:ZDB-GENE-030131-1662]	ENSGACG00000004923	1.77206434189397	8.05790327457315	15.1020835048542	0.00114132854148495	0.0234760828168278	dspb	desmoplakin b [Source:ZFIN;Acc:ZDB-GENE-030131-1662]
		ENSGACG00000004936	-0.905824165244582	4.70199987434019	16.4998359480882	0.000671070449426145	0.0180449655316302
nudt3b	nudix (nucleoside diphosphate linked moiety X)-type motif 3b [Source:ZFIN;Acc:ZDB-GENE-041010-128]	ENSGACG00000004941	1.11127876812001	4.48272845018757	15.4889588341339	0.000895068602954414	0.0211308674363478	nudt3b	nudix (nucleoside diphosphate linked moiety X)-type motif 3b [Source:ZFIN;Acc:ZDB-GENE-041010-128]
trim33	tripartite motif containing 33 [Source:NCBI gene;Acc:324053]	ENSGACG00000004973	-0.742139604050408	6.27768533298983	13.1411878934759	0.00181482535849481	0.0302991205706839	trim33	tripartite motif containing 33 [Source:NCBI gene;Acc:324053]
exoc2	exocyst complex component 2 [Source:ZFIN;Acc:ZDB-GENE-040426-1160]	ENSGACG00000004977	-0.73186580883169	6.68780739181126	16.0408589407414	0.000763958011404157	0.0191119992573484	exoc2	exocyst complex component 2 [Source:ZFIN;Acc:ZDB-GENE-040426-1160]
cdk13	cyclin-dependent kinase 13 [Source:ZFIN;Acc:ZDB-GENE-030131-4975]	ENSGACG00000004982	0.777358450492085	5.37693241563843	13.5057839937917	0.00162009704771331	0.0284242342388187	cdk13	cyclin-dependent kinase 13 [Source:ZFIN;Acc:ZDB-GENE-030131-4975]
kat2b	K(lysine) acetyltransferase 2B [Source:NCBI gene;Acc:563942]	ENSGACG00000004986	-1.74753647569316	4.64981927267516	32.1448138819678	1.85834029937114e-05	0.00315653973021213	kat2b	K(lysine) acetyltransferase 2B [Source:NCBI gene;Acc:563942]
manba	mannosidase, beta A, lysosomal [Source:ZFIN;Acc:ZDB-GENE-040426-721]	ENSGACG00000004987	-1.52502098194544	3.40809739011248	24.2627465036481	9.52161691353352e-05	0.00675237973590242	manba	mannosidase, beta A, lysosomal [Source:ZFIN;Acc:ZDB-GENE-040426-721]
otud6b	OTU deubiquitinase 6B [Source:NCBI gene;Acc:393194]	ENSGACG00000005002	-0.872842080154668	4.87811658001548	10.9428005007726	0.00371786173348802	0.0435942288123912	otud6b	OTU deubiquitinase 6B [Source:NCBI gene;Acc:393194]
usp45	ubiquitin specific peptidase 45 [Source:ZFIN;Acc:ZDB-GENE-100211-2]	ENSGACG00000005006	-1.06347149329246	4.31774727947405	13.9965700314726	0.00139367936564472	0.0261696599765759	usp45	ubiquitin specific peptidase 45 [Source:ZFIN;Acc:ZDB-GENE-100211-2]
tob1b	transducer of ERBB2, 1b [Source:ZFIN;Acc:ZDB-GENE-040426-2151]	ENSGACG00000005010	1.4235935406315	5.16425782328436	28.807216858815	3.58535060835234e-05	0.00442588661545948	tob1b	transducer of ERBB2, 1b [Source:ZFIN;Acc:ZDB-GENE-040426-2151]
flrt2	fibronectin leucine rich transmembrane protein 2 [Source:ZFIN;Acc:ZDB-GENE-070705-267]	ENSGACG00000005013	1.53121975914875	3.49873363743674	13.0755886236546	0.00185255522351242	0.0305949909450767	flrt2	fibronectin leucine rich transmembrane protein 2 [Source:ZFIN;Acc:ZDB-GENE-070705-267]
FOXC1	forkhead box C1 [Source:HGNC Symbol;Acc:HGNC:3800]	ENSGACG00000005016	-1.1725421733269	3.90293155350892	14.206915498672	0.00130760463978336	0.0254018649779318	FOXC1	forkhead box C1 [Source:HGNC Symbol;Acc:HGNC:3800]
TLK1	tousled-like kinase 1a [Source:ZFIN;Acc:ZDB-GENE-071008-2]	ENSGACG00000005028	-0.916965198856109	5.29351691403571	19.0412918293243	0.000337885566487057	0.0125719962163348	TLK1	tousled-like kinase 1a [Source:ZFIN;Acc:ZDB-GENE-071008-2]
GORASP2	golgi reassembly stacking protein 2 [Source:HGNC Symbol;Acc:HGNC:17500]	ENSGACG00000005048	-0.974946269208519	4.24499314812626	12.8081363436882	0.0020156783162732	0.0319425063340968	GORASP2	golgi reassembly stacking protein 2 [Source:HGNC Symbol;Acc:HGNC:17500]
trmt1l	tRNA methyltransferase 1-like [Source:ZFIN;Acc:ZDB-GENE-041014-189]	ENSGACG00000005050	-1.3936583159886	3.44155766717264	22.9890399462631	0.000127668418746018	0.00809789722211454	trmt1l	tRNA methyltransferase 1-like [Source:ZFIN;Acc:ZDB-GENE-041014-189]
psmd11a	proteasome 26S subunit, non-ATPase 11 [Source:HGNC Symbol;Acc:HGNC:9556]	ENSGACG00000005084	0.972692072175499	3.58692489314633	12.4777660783414	0.00223965402066784	0.033464666984541	psmd11a	proteasome 26S subunit, non-ATPase 11 [Source:HGNC Symbol;Acc:HGNC:9556]
H3-3B	H3.3 histone B [Source:HGNC Symbol;Acc:HGNC:4765]	ENSGACG00000005090	0.860382583597492	8.40878284118742	16.282243385632	0.000713442641129527	0.0186292939890402	H3-3B	H3.3 histone B [Source:HGNC Symbol;Acc:HGNC:4765]
b4galnt2.2	beta-1,4-N-acetyl-galactosaminyl transferase 2, tandem duplicate 2 [Source:ZFIN;Acc:ZDB-GENE-130530-731]	ENSGACG00000005131	-0.692002894835957	7.90795665800841	13.7025815984013	0.00152472922867983	0.0275818378123646	b4galnt2.2	beta-1,4-N-acetyl-galactosaminyl transferase 2, tandem duplicate 2 [Source:ZFIN;Acc:ZDB-GENE-130530-731]
smpd2b	sphingomyelin phosphodiesterase 2b [Source:ZFIN;Acc:ZDB-GENE-130530-640]	ENSGACG00000005132	-1.79915614951763	3.23145820330985	32.6765149464121	1.68058052767125e-05	0.00307679919105813	smpd2b	sphingomyelin phosphodiesterase 2b [Source:ZFIN;Acc:ZDB-GENE-130530-640]
		ENSGACG00000005139	-1.18628953545683	4.60217141585967	26.2265609229347	6.1646497813224e-05	0.00567535272153629
tead3b	TEA domain family member 3 b [Source:ZFIN;Acc:ZDB-GENE-080103-3]	ENSGACG00000005144	-0.817421199536581	5.99829595981049	11.8541784737871	0.00274203562062844	0.0371546979679939	tead3b	TEA domain family member 3 b [Source:ZFIN;Acc:ZDB-GENE-080103-3]
		ENSGACG00000005150	1.00198602203755	4.86852045841815	15.3882478191606	0.000921594547822782	0.0213945385590387
szrd1	SUZ RNA binding domain containing 1 [Source:NCBI gene;Acc:554231]	ENSGACG00000005166	0.987554526278318	4.36356624113586	11.2207535603294	0.00338436587288542	0.0419639378249768	szrd1	SUZ RNA binding domain containing 1 [Source:NCBI gene;Acc:554231]
hmbsa	hydroxymethylbilane synthase, b [Source:ZFIN;Acc:ZDB-GENE-050522-491]	ENSGACG00000005173	1.31530605417466	3.31637733353789	13.0333867227194	0.00187728897572519	0.0307016063460266	hmbsa	hydroxymethylbilane synthase, b [Source:ZFIN;Acc:ZDB-GENE-050522-491]
		ENSGACG00000005179	1.08803373985299	4.9306016210103	17.1123780474841	0.000566059984859043	0.0164555578840582
klhl41a	kelch-like family member 41a [Source:NCBI gene;Acc:100148315]	ENSGACG00000005182	1.56228989654445	4.70576379915171	12.5569822382006	0.00228204937863432	0.0337037262894884	klhl41a	kelch-like family member 41a [Source:NCBI gene;Acc:100148315]
arcn1b	archain 1b [Source:ZFIN;Acc:ZDB-GENE-040121-7]	ENSGACG00000005183	0.795148779636002	5.83643736323089	12.6656690178487	0.00210905345747564	0.0326406918860615	arcn1b	archain 1b [Source:ZFIN;Acc:ZDB-GENE-040121-7]
col28a2a	collagen, type XXVIII, alpha 2a [Source:ZFIN;Acc:ZDB-GENE-030131-4444]	ENSGACG00000005207	-2.00773833516763	1.9356546550459	11.1256716269062	0.00349453997313147	0.0422342840115157	col28a2a	collagen, type XXVIII, alpha 2a [Source:ZFIN;Acc:ZDB-GENE-030131-4444]
phldb1b	pleckstrin homology-like domain, family B, member 1b [Source:ZFIN;Acc:ZDB-GENE-121114-8]	ENSGACG00000005214	1.11331452446193	5.29024803844151	12.0402941132772	0.00258005238484731	0.0361030578908952	phldb1b	pleckstrin homology-like domain, family B, member 1b [Source:ZFIN;Acc:ZDB-GENE-121114-8]
pde10a	phosphodiesterase 10A [Source:ZFIN;Acc:ZDB-GENE-040426-1115]	ENSGACG00000005227	-1.24258109465108	4.7140041123225	27.1041778532261	5.10872718419825e-05	0.00524701943688021	pde10a	phosphodiesterase 10A [Source:ZFIN;Acc:ZDB-GENE-040426-1115]
		ENSGACG00000005237	0.88118304848966	5.46653288345889	12.1485889192412	0.00249072150839853	0.0354935065653317
slc25a55a	solute carrier family 25 member 55a [Source:ZFIN;Acc:ZDB-GENE-040426-2745]	ENSGACG00000005247	1.41658277501314	7.39081099692156	17.5707155111803	0.000499406301136722	0.0153218791648917	slc25a55a	solute carrier family 25 member 55a [Source:ZFIN;Acc:ZDB-GENE-040426-2745]
zbtb17	zinc finger and BTB domain containing 17 [Source:ZFIN;Acc:ZDB-GENE-090313-240]	ENSGACG00000005273	1.69225992728595	5.48276274889905	78.5426062835569	3.7021004136644e-08	9.43207688654327e-05	zbtb17	zinc finger and BTB domain containing 17 [Source:ZFIN;Acc:ZDB-GENE-090313-240]
		ENSGACG00000005326	-0.82545562829949	4.16968323620311	13.2214516555695	0.00176981930257868	0.0299197888602782
		ENSGACG00000005353	-1.19682102890675	3.40091297879768	19.7187762635867	0.000283774334793375	0.0118523997723687
engase	endo-beta-N-acetylglucosaminidase [Source:NCBI gene;Acc:561239]	ENSGACG00000005388	-1.00327489578741	4.00629951932043	13.5873546274797	0.00157978557468953	0.0281236744683127	engase	endo-beta-N-acetylglucosaminidase [Source:NCBI gene;Acc:561239]
nup153	nucleoporin 153 [Source:ZFIN;Acc:ZDB-GENE-030131-4581]	ENSGACG00000005389	0.814030140735048	5.51925146232804	12.2243050512064	0.00243031105219348	0.035084622135255	nup153	nucleoporin 153 [Source:ZFIN;Acc:ZDB-GENE-030131-4581]
tfr1b	transferrin receptor 1b [Source:ZFIN;Acc:ZDB-GENE-041220-2]	ENSGACG00000005398	0.963766081380522	5.30162509443654	17.8560538318648	0.000462334713576637	0.0147487889193078	tfr1b	transferrin receptor 1b [Source:ZFIN;Acc:ZDB-GENE-041220-2]
hdr	hematopoietic death receptor [Source:ZFIN;Acc:ZDB-GENE-030826-5]	ENSGACG00000005404	2.13602163413268	5.79078093739476	21.9552229498793	0.000204659477998551	0.0101628523480415	hdr	hematopoietic death receptor [Source:ZFIN;Acc:ZDB-GENE-030826-5]
		ENSGACG00000005411	2.16758385422125	1.43996365468801	11.8954833687314	0.00270513136501624	0.0369632006944196
		ENSGACG00000005415	3.18738159729481	1.43521398739038	21.1961163214089	0.000196122481678095	0.00987415406973684
		ENSGACG00000005421	2.49339216029009	2.62493532362417	11.1422698868048	0.00362071617727942	0.042895748149108
ttc21b	tetratricopeptide repeat domain 21B [Source:ZFIN;Acc:ZDB-GENE-031010-34]	ENSGACG00000005428	-2.0347562411286	3.72857506753497	33.2981117205772	1.49623520793588e-05	0.00292137502544663	ttc21b	tetratricopeptide repeat domain 21B [Source:ZFIN;Acc:ZDB-GENE-031010-34]
ywhae1	tyrosine 3-monooxygenase/tryptophan 5-monooxygenase activation protein, epsilon polypeptide 1 [Source:ZFIN;Acc:ZDB-GENE-030131-779]	ENSGACG00000005434	0.607595658669023	5.72388390919461	10.5121026041007	0.0043094861157837	0.0474573689756604	ywhae1	tyrosine 3-monooxygenase/tryptophan 5-monooxygenase activation protein, epsilon polypeptide 1 [Source:ZFIN;Acc:ZDB-GENE-030131-779]
myo1cb	myosin Ic, paralog b [Source:ZFIN;Acc:ZDB-GENE-090429-3]	ENSGACG00000005438	0.683983080794796	7.25810310233321	13.5723779742589	0.00158710250627389	0.0282227466650978	myo1cb	myosin Ic, paralog b [Source:ZFIN;Acc:ZDB-GENE-090429-3]
	solute carrier family 43 member 2 [Source:HGNC Symbol;Acc:HGNC:23087]	ENSGACG00000005457	-1.14002941362796	5.42771024972189	11.6281904483409	0.00298129149498417	0.0388290923813177		solute carrier family 43 member 2 [Source:HGNC Symbol;Acc:HGNC:23087]
GOLGA7	golgin A7 [Source:HGNC Symbol;Acc:HGNC:24876]	ENSGACG00000005462	-1.10989723052787	4.37116746225267	11.5474654613604	0.00303429355262257	0.0391710764633831	GOLGA7	golgin A7 [Source:HGNC Symbol;Acc:HGNC:24876]
ppp4cb	protein phosphatase 4, catalytic subunit b [Source:NCBI gene;Acc:562705]	ENSGACG00000005465	0.721030550110513	6.25082193553706	12.8738544633531	0.00197416392575625	0.0315220564993647	ppp4cb	protein phosphatase 4, catalytic subunit b [Source:NCBI gene;Acc:562705]
cul1a	cullin 1a [Source:ZFIN;Acc:ZDB-GENE-030131-2603]	ENSGACG00000005504	0.834073451435853	6.86941665069298	19.4304965729234	0.000305526757086113	0.0120918664353942	cul1a	cullin 1a [Source:ZFIN;Acc:ZDB-GENE-030131-2603]
inpp5ka	inositol polyphosphate-5-phosphatase Ka [Source:ZFIN;Acc:ZDB-GENE-070410-101]	ENSGACG00000005511	-0.738795012777296	5.77865260553337	19.8554865952172	0.00027406375865628	0.0115587466379878	inpp5ka	inositol polyphosphate-5-phosphatase Ka [Source:ZFIN;Acc:ZDB-GENE-070410-101]
gtf2a1l	general transcription factor IIA, 1-like [Source:ZFIN;Acc:ZDB-GENE-060929-28]	ENSGACG00000005527	0.93414972689329	5.17391160127193	16.9990359274128	0.000584027853071686	0.0167127402146322	gtf2a1l	general transcription factor IIA, 1-like [Source:ZFIN;Acc:ZDB-GENE-060929-28]
sept5a	septin 5a [Source:ZFIN;Acc:ZDB-GENE-030131-7868]	ENSGACG00000005538	-1.2202623539549	4.60940734297577	26.4434863444223	5.88282312974815e-05	0.00560817535167884	sept5a	septin 5a [Source:ZFIN;Acc:ZDB-GENE-030131-7868]
selenoi	selenoprotein I [Source:ZFIN;Acc:ZDB-GENE-091204-137]	ENSGACG00000005556	1.01013422846102	3.92209934166253	10.7803854320536	0.00392960652546953	0.0451299305878928	selenoi	selenoprotein I [Source:ZFIN;Acc:ZDB-GENE-091204-137]
slc25a36b	solute carrier family 25 member 36 [Source:HGNC Symbol;Acc:HGNC:25554]	ENSGACG00000005559	1.56289578232073	3.88971489966392	23.5198268990641	0.000112852680291512	0.00754482210815379	slc25a36b	solute carrier family 25 member 36 [Source:HGNC Symbol;Acc:HGNC:25554]
galnt11	UDP-N-acetyl-alpha-D-galactosamine:polypeptide N-acetylgalactosaminyltransferase 11 (GalNAc-T11) [Source:ZFIN;Acc:ZDB-GENE-060929-998]	ENSGACG00000005586	-0.666953512273564	5.98420482387738	11.6441391863538	0.00293859017375613	0.0385862282849729	galnt11	UDP-N-acetyl-alpha-D-galactosamine:polypeptide N-acetylgalactosaminyltransferase 11 (GalNAc-T11) [Source:ZFIN;Acc:ZDB-GENE-060929-998]
znf407	zinc finger protein 407 [Source:ZFIN;Acc:ZDB-GENE-110411-123]	ENSGACG00000005600	1.4035051361623	2.24043334229877	16.7813540652983	0.000620339726357658	0.0172197999179056	znf407	zinc finger protein 407 [Source:ZFIN;Acc:ZDB-GENE-110411-123]
COX19	cytochrome c oxidase assembly factor COX19 [Source:HGNC Symbol;Acc:HGNC:28074]	ENSGACG00000005638	-1.19693768905074	3.23452960485922	12.1866955389065	0.00246011151953847	0.0353882649029324	COX19	cytochrome c oxidase assembly factor COX19 [Source:HGNC Symbol;Acc:HGNC:28074]
tmem115	transmembrane protein 115 [Source:ZFIN;Acc:ZDB-GENE-050913-157]	ENSGACG00000005656	1.52024314892844	2.20809482447754	19.2571517181643	0.000319493599882957	0.0122423593642797	tmem115	transmembrane protein 115 [Source:ZFIN;Acc:ZDB-GENE-050913-157]
ddhd1b	DDHD domain containing 1b [Source:ZFIN;Acc:ZDB-GENE-040724-18]	ENSGACG00000005668	-2.88474527480248	2.14657982715713	31.2098947724028	2.22364348103802e-05	0.00331714075212995	ddhd1b	DDHD domain containing 1b [Source:ZFIN;Acc:ZDB-GENE-040724-18]
ZHX1-C8orf76	ZHX1-C8orf76 readthrough [Source:HGNC Symbol;Acc:HGNC:42975]	ENSGACG00000005669	-1.69889802516865	2.28229147491654	13.1487510578801	0.00181053060357618	0.0302587744338339	ZHX1-C8orf76	ZHX1-C8orf76 readthrough [Source:HGNC Symbol;Acc:HGNC:42975]
		ENSGACG00000005670	0.95482491744448	6.14669963570595	16.7010095754819	0.000634369788069727	0.0173815164210738
cd302	CD302 molecule [Source:ZFIN;Acc:ZDB-GENE-111118-1]	ENSGACG00000005729	-0.651398287412638	4.98214594295133	10.3078935996407	0.00462615517975751	0.0491960304297513	cd302	CD302 molecule [Source:ZFIN;Acc:ZDB-GENE-111118-1]
rgs16	regulator of G protein signaling 16 [Source:ZFIN;Acc:ZDB-GENE-050417-393]	ENSGACG00000005760	3.47211670266574	1.07303965607541	17.060610394173	0.000574189309451495	0.0165784300440377	rgs16	regulator of G protein signaling 16 [Source:ZFIN;Acc:ZDB-GENE-050417-393]
cx28.6	connexin 28.6 [Source:ZFIN;Acc:ZDB-GENE-040406-4]	ENSGACG00000005770	1.58735295257877	5.25628929612669	21.782011961426	0.000170074936849887	0.0090197142969222	cx28.6	connexin 28.6 [Source:ZFIN;Acc:ZDB-GENE-040406-4]
pex1	peroxisomal biogenesis factor 1 [Source:ZFIN;Acc:ZDB-GENE-070530-1]	ENSGACG00000005816	-1.52546618816279	4.58683479347227	21.9445709646425	0.000163545230483085	0.00890238405478262	pex1	peroxisomal biogenesis factor 1 [Source:ZFIN;Acc:ZDB-GENE-070530-1]
rp9	RP9 pre-mRNA splicing factor [Source:ZFIN;Acc:ZDB-GENE-041114-42]	ENSGACG00000005861	-0.885183741335697	4.59111899131503	10.5376044144087	0.00427166845279305	0.0471698769314249	rp9	RP9 pre-mRNA splicing factor [Source:ZFIN;Acc:ZDB-GENE-041114-42]
gapdhs	glyceraldehyde-3-phosphate dehydrogenase, spermatogenic [Source:NCBI gene;Acc:406367]	ENSGACG00000005864	0.842815997650285	9.32626351700372	17.8751660143182	0.000459963021179486	0.0147325332688324	gapdhs	glyceraldehyde-3-phosphate dehydrogenase, spermatogenic [Source:NCBI gene;Acc:406367]
galnt12	UDP-N-acetyl-alpha-D-galactosamine:polypeptide N-acetylgalactosaminyltransferase 12 [Source:ZFIN;Acc:ZDB-GENE-060503-704]	ENSGACG00000005879	1.51748066996493	3.10324361522375	12.9231491746434	0.00194364868979707	0.0312516207997212	galnt12	UDP-N-acetyl-alpha-D-galactosamine:polypeptide N-acetylgalactosaminyltransferase 12 [Source:ZFIN;Acc:ZDB-GENE-060503-704]
DLL4	delta like canonical Notch ligand 4 [Source:HGNC Symbol;Acc:HGNC:2910]	ENSGACG00000005896	1.82935605841863	3.30993418333961	18.1457372713767	0.000427795813337222	0.0143637269002884	DLL4	delta like canonical Notch ligand 4 [Source:HGNC Symbol;Acc:HGNC:2910]
msh3	mutS homolog 3 (E. coli) [Source:ZFIN;Acc:ZDB-GENE-060526-307]	ENSGACG00000005927	-1.39312753826237	3.91628550548461	27.0701346597134	5.14573317005197e-05	0.00524701943688021	msh3	mutS homolog 3 (E. coli) [Source:ZFIN;Acc:ZDB-GENE-060526-307]
si:ch211-198n5.11	si:ch211-198n5.11 [Source:ZFIN;Acc:ZDB-GENE-050411-52]	ENSGACG00000005939	-1.57776500225035	2.86282679605168	15.2266147738794	0.000966011585926857	0.0220471517269882	si:ch211-198n5.11	si:ch211-198n5.11 [Source:ZFIN;Acc:ZDB-GENE-050411-52]
		ENSGACG00000005943	-1.7869157347082	5.2096735451929	27.9020947756631	4.33983540557644e-05	0.00490188700237627
ndrg1a	N-myc downstream regulated 1a [Source:ZFIN;Acc:ZDB-GENE-030826-34]	ENSGACG00000005968	0.891733443132815	6.25451431323328	12.3437641282893	0.00233828976304032	0.0343098236542282	ndrg1a	N-myc downstream regulated 1a [Source:ZFIN;Acc:ZDB-GENE-030826-34]
sult2st3	sulfotransferase family 2, cytosolic sulfotransferase 3 [Source:ZFIN;Acc:ZDB-GENE-061117-4]	ENSGACG00000005973	0.971977095507726	5.23450408524897	12.5115927332058	0.00221549330073101	0.0333809064942438	sult2st3	sulfotransferase family 2, cytosolic sulfotransferase 3 [Source:ZFIN;Acc:ZDB-GENE-061117-4]
GPR31	G protein-coupled receptor 31 [Source:HGNC Symbol;Acc:HGNC:4486]	ENSGACG00000005987	1.47323061333902	5.39683565108981	29.4752439505299	3.13164816869527e-05	0.00420449863715413	GPR31	G protein-coupled receptor 31 [Source:HGNC Symbol;Acc:HGNC:4486]
ap4e1	adaptor related protein complex 4 subunit epsilon 1 [Source:ZFIN;Acc:ZDB-GENE-061221-3]	ENSGACG00000005988	-1.21384631502443	4.38194136843195	18.418859416474	0.000397836964591413	0.0139478535868697	ap4e1	adaptor related protein complex 4 subunit epsilon 1 [Source:ZFIN;Acc:ZDB-GENE-061221-3]
dcp1a	decapping mRNA 1A [Source:ZFIN;Acc:ZDB-GENE-030723-5]	ENSGACG00000005995	-1.52652983315418	3.19074174897638	22.4078569185717	0.000146411166132814	0.00864169994380602	dcp1a	decapping mRNA 1A [Source:ZFIN;Acc:ZDB-GENE-030723-5]
hps3	HPS3 biogenesis of lysosomal organelles complex 2 subunit 1 [Source:ZFIN;Acc:ZDB-GENE-061110-115]	ENSGACG00000006016	-1.51890946013027	4.73478755301324	16.7954356881339	0.000624000212729487	0.0172197999179056	hps3	HPS3 biogenesis of lysosomal organelles complex 2 subunit 1 [Source:ZFIN;Acc:ZDB-GENE-061110-115]
ift172	intraflagellar transport 172 [Source:NCBI gene;Acc:432389]	ENSGACG00000006020	-1.1798979561801	3.61548760578677	22.5420770943578	0.000141826242281434	0.00852931961950826	ift172	intraflagellar transport 172 [Source:NCBI gene;Acc:432389]
ulk4	unc-51 like kinase 4 [Source:ZFIN;Acc:ZDB-GENE-100922-243]	ENSGACG00000006021	-1.39769208386723	2.67820715560902	11.20749525164	0.00339949368484864	0.0419639378249768	ulk4	unc-51 like kinase 4 [Source:ZFIN;Acc:ZDB-GENE-100922-243]
ttc14	tetratricopeptide repeat domain 14 [Source:ZFIN;Acc:ZDB-GENE-050327-26]	ENSGACG00000006030	-1.31464971465833	5.8773256870634	33.6778678634562	1.39469232665883e-05	0.00284908464264052	ttc14	tetratricopeptide repeat domain 14 [Source:ZFIN;Acc:ZDB-GENE-050327-26]
znfx1	zinc finger, NFX1-type containing 1 [Source:ZFIN;Acc:ZDB-GENE-110804-2]	ENSGACG00000006038	1.60905748366343	6.72028101517905	24.193643073251	9.67204897149399e-05	0.00680464545763056	znfx1	zinc finger, NFX1-type containing 1 [Source:ZFIN;Acc:ZDB-GENE-110804-2]
nsun5	NOP2/Sun RNA methyltransferase 5 [Source:ZFIN;Acc:ZDB-GENE-040426-2476]	ENSGACG00000006042	1.11739278608219	3.38339490284577	13.5316727726603	0.00160718043561138	0.0284242342388187	nsun5	NOP2/Sun RNA methyltransferase 5 [Source:ZFIN;Acc:ZDB-GENE-040426-2476]
slc25a38a	solute carrier family 25 member 38a [Source:NCBI gene;Acc:767662]	ENSGACG00000006046	-1.63811913418267	3.40899003717513	13.1257278235085	0.00182363969553097	0.0304044235750792	slc25a38a	solute carrier family 25 member 38a [Source:NCBI gene;Acc:767662]
mdh2	malate dehydrogenase 2, NAD (mitochondrial) [Source:ZFIN;Acc:ZDB-GENE-040426-2143]	ENSGACG00000006087	0.843478351925578	7.55193242677956	13.1862695946886	0.00178939214489109	0.0300614148554123	mdh2	malate dehydrogenase 2, NAD (mitochondrial) [Source:ZFIN;Acc:ZDB-GENE-040426-2143]
prim2	DNA primase subunit 2 [Source:ZFIN;Acc:ZDB-GENE-050522-471]	ENSGACG00000006105	-1.26715526393259	3.52531406352016	20.3779211220355	0.000240208496006502	0.0108707839302268	prim2	DNA primase subunit 2 [Source:ZFIN;Acc:ZDB-GENE-050522-471]
cttnbp2nla	CTTNBP2 N-terminal like a [Source:ZFIN;Acc:ZDB-GENE-140106-51]	ENSGACG00000006115	-1.2987050079664	3.19182157270163	11.1418516441379	0.0034755127073088	0.042069109862849	cttnbp2nla	CTTNBP2 N-terminal like a [Source:ZFIN;Acc:ZDB-GENE-140106-51]
KCND3	potassium voltage-gated channel subfamily D member 3 [Source:HGNC Symbol;Acc:HGNC:6239]	ENSGACG00000006124	-1.9082303075929	2.48913585911999	22.3465151877971	0.000148561087127098	0.00864169994380602	KCND3	potassium voltage-gated channel subfamily D member 3 [Source:HGNC Symbol;Acc:HGNC:6239]
adam10b	ADAM metallopeptidase domain 10b [Source:ZFIN;Acc:ZDB-GENE-071115-1]	ENSGACG00000006135	-1.19341258302462	4.66227278460303	14.9705499853803	0.0010413300035111	0.0228567679653507	adam10b	ADAM metallopeptidase domain 10b [Source:ZFIN;Acc:ZDB-GENE-071115-1]
EIF2AK4	eukaryotic translation initiation factor 2 alpha kinase 4 [Source:HGNC Symbol;Acc:HGNC:19687]	ENSGACG00000006146	-0.820397317699353	5.13345475820987	11.14194143878	0.00347540743402606	0.042069109862849	EIF2AK4	eukaryotic translation initiation factor 2 alpha kinase 4 [Source:HGNC Symbol;Acc:HGNC:19687]
AP3S1	adaptor related protein complex 3 subunit sigma 1 [Source:HGNC Symbol;Acc:HGNC:2013]	ENSGACG00000006172	0.935301799064918	6.11782576325223	28.3575211984142	3.93163102896723e-05	0.00459003677591964	AP3S1	adaptor related protein complex 3 subunit sigma 1 [Source:HGNC Symbol;Acc:HGNC:2013]
pfkla	phosphofructokinase, liver a [Source:ZFIN;Acc:ZDB-GENE-121207-1]	ENSGACG00000006173	-0.903201058958956	4.88441707263002	14.1181438744818	0.0013431880688191	0.025731394740481	pfkla	phosphofructokinase, liver a [Source:ZFIN;Acc:ZDB-GENE-121207-1]
		ENSGACG00000006208	3.94766783249652	1.57300922853907	19.8677070687724	0.000273213841343586	0.0115531448763426
SEMA6A	semaphorin 6A [Source:HGNC Symbol;Acc:HGNC:10738]	ENSGACG00000006214	-2.276182235228	2.83274211180489	18.0481994712256	0.000439094669569502	0.01437856549072	SEMA6A	semaphorin 6A [Source:HGNC Symbol;Acc:HGNC:10738]
dip2a	disco-interacting protein 2 homolog A [Source:ZFIN;Acc:ZDB-GENE-091204-2]	ENSGACG00000006240	-0.929364440305235	5.98483721939547	16.0506492572551	0.000761833527363597	0.0191119992573484	dip2a	disco-interacting protein 2 homolog A [Source:ZFIN;Acc:ZDB-GENE-091204-2]
NT5C3B	5'-nucleotidase, cytosolic IIIB [Source:HGNC Symbol;Acc:HGNC:28300]	ENSGACG00000006246	-2.45070428301099	2.62110502673425	36.0567687567924	9.08519636252928e-06	0.00225187074764168	NT5C3B	5'-nucleotidase, cytosolic IIIB [Source:HGNC Symbol;Acc:HGNC:28300]
actr5	actin related protein 5 [Source:ZFIN;Acc:ZDB-GENE-040426-2877]	ENSGACG00000006257	-0.927779209884203	3.47219153800653	11.0935048878814	0.00353271313799238	0.0423261422136137	actr5	actin related protein 5 [Source:ZFIN;Acc:ZDB-GENE-040426-2877]
ilf3b	interleukin enhancer binding factor 3b [Source:NCBI gene;Acc:321868]	ENSGACG00000006270	-1.04684549887711	4.31284679551974	15.3921082375293	0.000920561815054683	0.0213945385590387	ilf3b	interleukin enhancer binding factor 3b [Source:NCBI gene;Acc:321868]
		ENSGACG00000006277	-0.872231157187876	3.92133525585551	11.1491876611702	0.00346692382817385	0.0420482253061567
prmt2	protein arginine methyltransferase 2 [Source:ZFIN;Acc:ZDB-GENE-041104-1]	ENSGACG00000006286	-1.47424381996567	3.37165764850807	22.0037061814638	0.000161239211571826	0.00889631827956744	prmt2	protein arginine methyltransferase 2 [Source:ZFIN;Acc:ZDB-GENE-041104-1]
ercc1	excision repair cross-complementation group 1 [Source:ZFIN;Acc:ZDB-GENE-040426-2606]	ENSGACG00000006301	-1.61912215627866	2.90359554474751	17.8762376706055	0.000459830436212744	0.0147325332688324	ercc1	excision repair cross-complementation group 1 [Source:ZFIN;Acc:ZDB-GENE-040426-2606]
vps50	VPS50 EARP/GARPII complex subunit [Source:ZFIN;Acc:ZDB-GENE-060503-325]	ENSGACG00000006302	-0.928540041787022	5.3177112312692	19.8708780328189	0.00027299378305696	0.0115531448763426	vps50	VPS50 EARP/GARPII complex subunit [Source:ZFIN;Acc:ZDB-GENE-060503-325]
prelid3b	PRELI domain containing 3 [Source:ZFIN;Acc:ZDB-GENE-031002-13]	ENSGACG00000006335	1.34310368654365	4.70265514055777	18.138285530303	0.000428647549106467	0.0143637269002884	prelid3b	PRELI domain containing 3 [Source:ZFIN;Acc:ZDB-GENE-031002-13]
ankib1b	ankyrin repeat and IBR domain containing 1b [Source:ZFIN;Acc:ZDB-GENE-100920-6]	ENSGACG00000006337	-1.41851162470914	5.41005052278207	23.0074322136673	0.000127120372661822	0.00809789722211454	ankib1b	ankyrin repeat and IBR domain containing 1b [Source:ZFIN;Acc:ZDB-GENE-100920-6]
gdpd5b	glycerophosphodiester phosphodiesterase domain containing 5b [Source:ZFIN;Acc:ZDB-GENE-030131-6028]	ENSGACG00000006348	-1.36104108137635	5.56228024821129	15.737271976418	0.000860982388945242	0.0206644283653184	gdpd5b	glycerophosphodiester phosphodiesterase domain containing 5b [Source:ZFIN;Acc:ZDB-GENE-030131-6028]
spint1a	serine peptidase inhibitor, Kunitz type 1 a [Source:ZFIN;Acc:ZDB-GENE-040426-2169]	ENSGACG00000006368	0.916613704122944	8.4407895445435	16.1362572928579	0.000743533717360533	0.0190143995561834	spint1a	serine peptidase inhibitor, Kunitz type 1 a [Source:ZFIN;Acc:ZDB-GENE-040426-2169]
azi2	5-azacytidine induced 2 [Source:ZFIN;Acc:ZDB-GENE-040426-2097]	ENSGACG00000006371	-0.781573254603629	4.53724267488539	14.0028569298803	0.00139101719156123	0.0261501493270045	azi2	5-azacytidine induced 2 [Source:ZFIN;Acc:ZDB-GENE-040426-2097]
gclc	glutamate-cysteine ligase, catalytic subunit [Source:ZFIN;Acc:ZDB-GENE-030131-5056]	ENSGACG00000006384	1.36893295823066	6.94699964689003	46.5189279773212	1.68982678835941e-06	0.0010083259032318	gclc	glutamate-cysteine ligase, catalytic subunit [Source:ZFIN;Acc:ZDB-GENE-030131-5056]
slc25a24	solute carrier family 25 member 24 [Source:NCBI gene;Acc:447867]	ENSGACG00000006388	0.966808381146776	6.46990446742803	15.8915081868781	0.000797196325825403	0.0197426854729574	slc25a24	solute carrier family 25 member 24 [Source:NCBI gene;Acc:447867]
ptprna	protein tyrosine phosphatase receptor type Na [Source:ZFIN;Acc:ZDB-GENE-030131-3511]	ENSGACG00000006392	4.23070543621439	3.92240087287161	46.2706262948064	2.08775024744098e-06	0.00103661353063211	ptprna	protein tyrosine phosphatase receptor type Na [Source:ZFIN;Acc:ZDB-GENE-030131-3511]
		ENSGACG00000006490	-2.79766797857515	2.20738018011559	31.3915497995066	2.14685936155888e-05	0.00329221103958767
ikzf2	IKAROS family zinc finger 2 [Source:ZFIN;Acc:ZDB-GENE-100922-169]	ENSGACG00000006496	1.00109496423633	5.45217953600297	11.8988413907432	0.00270215551294899	0.0369632006944196	ikzf2	IKAROS family zinc finger 2 [Source:ZFIN;Acc:ZDB-GENE-100922-169]
		ENSGACG00000006535	-1.27635389481726	4.04822875954532	14.9321894195762	0.00105316533549885	0.0228575010422654
THRA	thyroid hormone receptor alpha [Source:HGNC Symbol;Acc:HGNC:11796]	ENSGACG00000006540	-1.0258078053993	6.4884192953469	14.1232186520542	0.00134112511874949	0.0257313542445556	THRA	thyroid hormone receptor alpha [Source:HGNC Symbol;Acc:HGNC:11796]
		ENSGACG00000006558	-1.39338317367706	5.60688983858029	27.509010226557	4.69054110637865e-05	0.00508279646752761
MCOLN3	mucolipin 3 [Source:HGNC Symbol;Acc:HGNC:13358]	ENSGACG00000006562	-1.31147429898278	3.74244742210169	14.070879743361	0.00136257179772338	0.0259634724837415	MCOLN3	mucolipin 3 [Source:HGNC Symbol;Acc:HGNC:13358]
dclre1a	DNA cross-link repair 1A (PSO2 homolog, S. cerevisiae) [Source:ZFIN;Acc:ZDB-GENE-050522-124]	ENSGACG00000006563	-1.78855979666839	2.44729973825261	17.0988294611152	0.000568175170339828	0.016463795268606	dclre1a	DNA cross-link repair 1A (PSO2 homolog, S. cerevisiae) [Source:ZFIN;Acc:ZDB-GENE-050522-124]
nhlrc2	NHL repeat containing 2 [Source:ZFIN;Acc:ZDB-GENE-100318-2]	ENSGACG00000006575	-0.905572844459663	3.86930199778966	10.3912121038448	0.00449391810204157	0.0485336574027008	nhlrc2	NHL repeat containing 2 [Source:ZFIN;Acc:ZDB-GENE-100318-2]
		ENSGACG00000006597	-1.41640044686269	2.62861788704741	10.8852841364552	0.00379135642661627	0.0441444397007383
		ENSGACG00000006618	-2.54665178357439	1.59471539022548	13.1495266811559	0.00181009080435666	0.0302587744338339
barx2	BARX homeobox 2 [Source:ZFIN;Acc:ZDB-GENE-081120-4]	ENSGACG00000006625	-2.05432222272234	3.37038695589259	24.9793334693188	8.10563278109459e-05	0.00637023657249829	barx2	BARX homeobox 2 [Source:ZFIN;Acc:ZDB-GENE-081120-4]
tnnt1	troponin T type 1 (skeletal, slow) [Source:ZFIN;Acc:ZDB-GENE-080723-27]	ENSGACG00000006626	2.09491232487241	3.35423156181813	39.410757249749	5.12368979496654e-06	0.00184654777057805	tnnt1	troponin T type 1 (skeletal, slow) [Source:ZFIN;Acc:ZDB-GENE-080723-27]
sp1	sp1 transcription factor [Source:ZFIN;Acc:ZDB-GENE-030131-2829]	ENSGACG00000006667	-0.757047984602723	5.33800019554844	18.3794556500225	0.000402011762991254	0.0140042985994674	sp1	sp1 transcription factor [Source:ZFIN;Acc:ZDB-GENE-030131-2829]
slc35d2	solute carrier family 35 member D2 [Source:ZFIN;Acc:ZDB-GENE-080125-1]	ENSGACG00000006692	-1.08882408727853	5.52496231346778	16.0681220212441	0.000758058248660888	0.0191119992573484	slc35d2	solute carrier family 35 member D2 [Source:ZFIN;Acc:ZDB-GENE-080125-1]
plaua	plasminogen activator, urokinase a [Source:ZFIN;Acc:ZDB-GENE-090313-278]	ENSGACG00000006694	-2.42037173570891	3.71608045425585	41.3157097826643	3.75655985423987e-06	0.00159268252135944	plaua	plasminogen activator, urokinase a [Source:ZFIN;Acc:ZDB-GENE-090313-278]
ncoa1	nuclear receptor coactivator 1 [Source:ZFIN;Acc:ZDB-GENE-041001-175]	ENSGACG00000006727	-1.2382420717227	4.47934130518046	16.3747272962293	0.000695080446366565	0.0184157275494175	ncoa1	nuclear receptor coactivator 1 [Source:ZFIN;Acc:ZDB-GENE-041001-175]
		ENSGACG00000006751	-1.18293109890233	4.43198738853581	21.4225869580047	0.000185563257523964	0.00949082426021773
		ENSGACG00000006752	1.13899972025718	3.91140319382532	11.0684259322612	0.00356279766967653	0.042535529849601
ankrd54	ankyrin repeat domain 54 [Source:NCBI gene;Acc:436851]	ENSGACG00000006757	0.866339796767435	4.38170848716564	14.1472660449439	0.00133139737837699	0.0257313542445556	ankrd54	ankyrin repeat domain 54 [Source:NCBI gene;Acc:436851]
prxl2c	peroxiredoxin like 2C [Source:ZFIN;Acc:ZDB-GENE-110914-194]	ENSGACG00000006769	-1.02999063488804	4.19257429516071	17.8640001032729	0.000461346990789257	0.0147475423980272	prxl2c	peroxiredoxin like 2C [Source:ZFIN;Acc:ZDB-GENE-110914-194]
tom1	target of myb1 membrane trafficking protein [Source:ZFIN;Acc:ZDB-GENE-060721-1]	ENSGACG00000006786	0.764805666105694	6.6380647634464	17.0023766100954	0.000583489294033417	0.0167127402146322	tom1	target of myb1 membrane trafficking protein [Source:ZFIN;Acc:ZDB-GENE-060721-1]
tbc1d32	TBC1 domain family, member 32 [Source:NCBI gene;Acc:566474]	ENSGACG00000006789	-1.59199922094407	4.00616479759882	37.5005627894196	7.06941915179346e-06	0.00210917429545453	tbc1d32	TBC1 domain family, member 32 [Source:NCBI gene;Acc:566474]
		ENSGACG00000006795	-2.30285511991723	1.77635793461314	18.2797702284761	0.000412792068577036	0.0141417828282659
znf362b	zinc finger protein 362 [Source:HGNC Symbol;Acc:HGNC:18079]	ENSGACG00000006798	-1.79394237392671	2.86533783471639	15.1407290291224	0.000990577167906124	0.022226442357123	znf362b	zinc finger protein 362 [Source:HGNC Symbol;Acc:HGNC:18079]
hsdl1	hydroxysteroid dehydrogenase like 1 [Source:NCBI gene;Acc:494064]	ENSGACG00000006812	-1.30484229606106	3.68493414914302	18.8324923332956	0.000356799663076845	0.0130651970942691	hsdl1	hydroxysteroid dehydrogenase like 1 [Source:NCBI gene;Acc:494064]
GCC2	GRIP and coiled-coil domain containing 2 [Source:HGNC Symbol;Acc:HGNC:23218]	ENSGACG00000006813	-0.879862578838062	6.07522414947247	20.8272342581251	0.000214777713872325	0.0103601309826258	GCC2	GRIP and coiled-coil domain containing 2 [Source:HGNC Symbol;Acc:HGNC:23218]
usp1	ubiquitin specific peptidase 1 [Source:ZFIN;Acc:ZDB-GENE-030131-726]	ENSGACG00000006853	1.05303013614722	4.89069844212306	16.4209579036015	0.000686098809242926	0.0182404916100871	usp1	ubiquitin specific peptidase 1 [Source:ZFIN;Acc:ZDB-GENE-030131-726]
fam89a	family with sequence similarity 89 member A [Source:ZFIN;Acc:ZDB-GENE-111019-1]	ENSGACG00000006868	1.37601973205197	2.49957421546549	12.4454198692234	0.00226303196855046	0.033603417553287	fam89a	family with sequence similarity 89 member A [Source:ZFIN;Acc:ZDB-GENE-111019-1]
mipep	mitochondrial intermediate peptidase [Source:ZFIN;Acc:ZDB-GENE-060503-662]	ENSGACG00000006874	-1.44752795407462	3.50292142569894	12.1399588985554	0.00249771252092177	0.0354935065653317	mipep	mitochondrial intermediate peptidase [Source:ZFIN;Acc:ZDB-GENE-060503-662]
tra2a	transformer 2 alpha homolog [Source:ZFIN;Acc:ZDB-GENE-040426-1391]	ENSGACG00000006878	-1.28440827443647	6.96551748934226	31.8154734528199	1.97883751940553e-05	0.00315653973021213	tra2a	transformer 2 alpha homolog [Source:ZFIN;Acc:ZDB-GENE-040426-1391]
gnpat	glyceronephosphate O-acyltransferase [Source:ZFIN;Acc:ZDB-GENE-040618-4]	ENSGACG00000006891	-1.92403525812816	4.14360326400141	45.5274556438722	1.95756305053282e-06	0.00101736446152046	gnpat	glyceronephosphate O-acyltransferase [Source:ZFIN;Acc:ZDB-GENE-040618-4]
SH3BGRL	SH3 domain binding glutamate rich protein like [Source:HGNC Symbol;Acc:HGNC:10823]	ENSGACG00000006900	2.08358301366875	2.56873296434428	12.8148351809449	0.00201140247655563	0.0319425063340968	SH3BGRL	SH3 domain binding glutamate rich protein like [Source:HGNC Symbol;Acc:HGNC:10823]
kpna2	karyopherin alpha 2 (RAG cohort 1, importin alpha 1) [Source:ZFIN;Acc:ZDB-GENE-040718-22]	ENSGACG00000006925	1.13384972660761	6.82294016744921	11.1550539744645	0.00348864576251864	0.0421963752852386	kpna2	karyopherin alpha 2 (RAG cohort 1, importin alpha 1) [Source:ZFIN;Acc:ZDB-GENE-040718-22]
hsd17b12a	hydroxysteroid (17-beta) dehydrogenase 12a [Source:NCBI gene;Acc:327417]	ENSGACG00000006929	1.58018895192946	6.54683478786724	18.2609388467728	0.000436337271567957	0.01437856549072	hsd17b12a	hydroxysteroid (17-beta) dehydrogenase 12a [Source:NCBI gene;Acc:327417]
alg6	ALG6 alpha-1,3-glucosyltransferase [Source:ZFIN;Acc:ZDB-GENE-040808-45]	ENSGACG00000006934	-1.39834717276648	3.52290713464089	16.0735198421186	0.0007568961648516	0.0191119992573484	alg6	ALG6 alpha-1,3-glucosyltransferase [Source:ZFIN;Acc:ZDB-GENE-040808-45]
ipo11	importin 11 [Source:ZFIN;Acc:ZDB-GENE-040711-1]	ENSGACG00000006939	-0.973518573699709	5.17350417194954	10.9615854113968	0.00369420355718491	0.0434116072281591	ipo11	importin 11 [Source:ZFIN;Acc:ZDB-GENE-040711-1]
efcab7	EF-hand calcium binding domain 7 [Source:ZFIN;Acc:ZDB-GENE-040625-115]	ENSGACG00000006949	-3.6900440547826	1.61512385691933	48.3523495619777	1.29508897788695e-06	0.000869382438447362	efcab7	EF-hand calcium binding domain 7 [Source:ZFIN;Acc:ZDB-GENE-040625-115]
hsd17b3	hydroxysteroid (17-beta) dehydrogenase 3 [Source:ZFIN;Acc:ZDB-GENE-040426-1339]	ENSGACG00000006978	-2.19714985332914	2.52184300113465	26.5730006702502	5.72138183935732e-05	0.00555284233818589	hsd17b3	hydroxysteroid (17-beta) dehydrogenase 3 [Source:ZFIN;Acc:ZDB-GENE-040426-1339]
ercc6l2	excision repair cross-complementation group 6-like 2 [Source:ZFIN;Acc:ZDB-GENE-110411-274]	ENSGACG00000006992	-2.39603117100554	3.65237385330358	32.4855641866393	1.74215615484897e-05	0.00311865309008576	ercc6l2	excision repair cross-complementation group 6-like 2 [Source:ZFIN;Acc:ZDB-GENE-110411-274]
ATXN7L3	si:dkeyp-118b1.2 [Source:ZFIN;Acc:ZDB-GENE-030131-7685]	ENSGACG00000007000	-1.01644555907121	4.7167794527665	17.6661803999186	0.00048664831810611	0.0151067264990511	ATXN7L3	si:dkeyp-118b1.2 [Source:ZFIN;Acc:ZDB-GENE-030131-7685]
smurf2	SMAD specific E3 ubiquitin protein ligase 2 [Source:NCBI gene;Acc:563633]	ENSGACG00000007003	-1.01115459579136	3.75200236271783	14.6551563523838	0.00114321258307857	0.0234760828168278	smurf2	SMAD specific E3 ubiquitin protein ligase 2 [Source:NCBI gene;Acc:563633]
oxnad1	oxidoreductase NAD-binding domain containing 1 [Source:NCBI gene;Acc:558500]	ENSGACG00000007010	0.851795254132511	4.50828650812336	12.7684711847339	0.00204120465218627	0.0322094497075151	oxnad1	oxidoreductase NAD-binding domain containing 1 [Source:NCBI gene;Acc:558500]
dusp7	dual specificity phosphatase 7 [Source:HGNC Symbol;Acc:HGNC:3073]	ENSGACG00000007023	1.50505745176396	5.03624875822184	23.5195110032022	0.000112860910437904	0.00754482210815379	dusp7	dual specificity phosphatase 7 [Source:HGNC Symbol;Acc:HGNC:3073]
arhgap22	Rho GTPase activating protein 22 [Source:ZFIN;Acc:ZDB-GENE-090313-87]	ENSGACG00000007032	-1.19928165316903	3.52208260703643	10.2508470747125	0.00471919925068234	0.0497192644292735	arhgap22	Rho GTPase activating protein 22 [Source:ZFIN;Acc:ZDB-GENE-090313-87]
chpfa	chondroitin polymerizing factor a [Source:ZFIN;Acc:ZDB-GENE-100504-2]	ENSGACG00000007044	1.76561334073961	3.24086656187347	12.6780569163622	0.00210074600115883	0.032606087499682	chpfa	chondroitin polymerizing factor a [Source:ZFIN;Acc:ZDB-GENE-100504-2]
		ENSGACG00000007045	0.91777216784237	6.41394045651416	10.8994794042822	0.0037730682133565	0.0440173077374269
gmps	guanine monophosphate synthase [Source:ZFIN;Acc:ZDB-GENE-040426-1503]	ENSGACG00000007053	1.26596190155614	6.04084006343296	28.59133452386	3.7471785803352e-05	0.00450528314237168	gmps	guanine monophosphate synthase [Source:ZFIN;Acc:ZDB-GENE-040426-1503]
evplb	envoplakin b [Source:ZFIN;Acc:ZDB-GENE-030131-212]	ENSGACG00000007063	1.31959171683893	8.85239649936307	11.2800340597833	0.00336870189447514	0.0419639378249768	evplb	envoplakin b [Source:ZFIN;Acc:ZDB-GENE-030131-212]
ddx47	DEAD (Asp-Glu-Ala-Asp) box polypeptide 47 [Source:ZFIN;Acc:ZDB-GENE-050522-359]	ENSGACG00000007092	1.06690198789008	5.1020796552245	13.0693367147728	0.0018561963638197	0.0306091910107464	ddx47	DEAD (Asp-Glu-Ala-Asp) box polypeptide 47 [Source:ZFIN;Acc:ZDB-GENE-050522-359]
		ENSGACG00000007093	1.41183626247307	4.29223085290329	11.2506765145967	0.00336090576296453	0.0419098705473077
pnkd	PNKD metallo-beta-lactamase domain containing [Source:ZFIN;Acc:ZDB-GENE-050208-278]	ENSGACG00000007119	-1.6402362484729	4.67756012430539	56.4518045323298	4.3422245193097e-07	0.000437234870191241	pnkd	PNKD metallo-beta-lactamase domain containing [Source:ZFIN;Acc:ZDB-GENE-050208-278]
ercc8	excision repair cross-complementation group 8 [Source:ZFIN;Acc:ZDB-GENE-041010-60]	ENSGACG00000007129	-0.982437429015764	3.15204148440955	11.5645105787084	0.00301717029166576	0.0390200473182199	ercc8	excision repair cross-complementation group 8 [Source:ZFIN;Acc:ZDB-GENE-041010-60]
		ENSGACG00000007143	1.57832317694826	3.07864499032629	22.5285475729851	0.000142281117007305	0.00852931961950826
antxr1d	ANTXR cell adhesion molecule 1d [Source:ZFIN;Acc:ZDB-GENE-090313-28]	ENSGACG00000007150	-0.935702723133143	4.66737977955964	11.7995344816976	0.0027917224895752	0.0375138641201413	antxr1d	ANTXR cell adhesion molecule 1d [Source:ZFIN;Acc:ZDB-GENE-090313-28]
hibadha	3-hydroxyisobutyrate dehydrogenase a [Source:ZFIN;Acc:ZDB-GENE-040801-264]	ENSGACG00000007155	-1.43055072716717	3.51932039760417	15.1753836965929	0.000980582454950224	0.022154874186232	hibadha	3-hydroxyisobutyrate dehydrogenase a [Source:ZFIN;Acc:ZDB-GENE-040801-264]
cx35.4	connexin 35.4 [Source:ZFIN;Acc:ZDB-GENE-050417-174]	ENSGACG00000007158	1.2825471640916	4.98528545850471	13.5566551016769	0.00159482458983675	0.0282975979811233	cx35.4	connexin 35.4 [Source:ZFIN;Acc:ZDB-GENE-050417-174]
erbb2	erb-b2 receptor tyrosine kinase 2 [Source:ZFIN;Acc:ZDB-GENE-031118-121]	ENSGACG00000007160	0.991277932765352	6.33769279325824	11.7324827445228	0.00285406717722253	0.0380015506547374	erbb2	erb-b2 receptor tyrosine kinase 2 [Source:ZFIN;Acc:ZDB-GENE-031118-121]
elovl7a	ELOVL fatty acid elongase 7a [Source:ZFIN;Acc:ZDB-GENE-030131-6149]	ENSGACG00000007167	2.0656259801197	8.0428969722278	29.4963452253888	3.20902921342581e-05	0.00427278261632258	elovl7a	ELOVL fatty acid elongase 7a [Source:ZFIN;Acc:ZDB-GENE-030131-6149]
wdtc1	WD and tetratricopeptide repeats 1 [Source:ZFIN;Acc:ZDB-GENE-030131-3224]	ENSGACG00000007170	-0.754389003098845	5.33227262697444	15.7920896664757	0.000820211624724836	0.0200371789821827	wdtc1	WD and tetratricopeptide repeats 1 [Source:ZFIN;Acc:ZDB-GENE-030131-3224]
rrp12	ribosomal RNA processing 12 homolog [Source:ZFIN;Acc:ZDB-GENE-050706-182]	ENSGACG00000007175	1.12193010297839	5.30764410103657	21.0157238622918	0.000205010676749641	0.0101628523480415	rrp12	ribosomal RNA processing 12 homolog [Source:ZFIN;Acc:ZDB-GENE-050706-182]
mylpfb	myosin light chain, phosphorylatable, fast skeletal muscle b [Source:ZFIN;Acc:ZDB-GENE-040912-115]	ENSGACG00000007182	1.16179850329176	6.1604723119417	19.0261953831242	0.0003392151125772	0.0125923840523762	mylpfb	myosin light chain, phosphorylatable, fast skeletal muscle b [Source:ZFIN;Acc:ZDB-GENE-040912-115]
UBTD1	ubiquitin domain containing 1 [Source:HGNC Symbol;Acc:HGNC:25683]	ENSGACG00000007189	-1.04922618324206	4.26874765734559	10.6881496651401	0.00405582473854211	0.0457266566568593	UBTD1	ubiquitin domain containing 1 [Source:HGNC Symbol;Acc:HGNC:25683]
lepr	leptin receptor [Source:ZFIN;Acc:ZDB-GENE-080104-1]	ENSGACG00000007200	-1.20814269565476	3.48029924058545	19.1043524302937	0.000332393977046242	0.0125121480471776	lepr	leptin receptor [Source:ZFIN;Acc:ZDB-GENE-080104-1]
pars2	prolyl-tRNA synthetase 2, mitochondrial [Source:ZFIN;Acc:ZDB-GENE-030131-4219]	ENSGACG00000007240	-1.60364732082371	5.07645510072723	24.8639633731758	8.31692570563529e-05	0.00641486681009584	pars2	prolyl-tRNA synthetase 2, mitochondrial [Source:ZFIN;Acc:ZDB-GENE-030131-4219]
lzic	leucine zipper and CTNNBIP1 domain containing [Source:NCBI gene;Acc:436871]	ENSGACG00000007262	-0.71055238819082	5.0664039780029	15.4012068756785	0.000918132844705474	0.0213945385590387	lzic	leucine zipper and CTNNBIP1 domain containing [Source:NCBI gene;Acc:436871]
si:ch1073-322p19.1	si:ch1073-322p19.1 [Source:ZFIN;Acc:ZDB-GENE-091204-224]	ENSGACG00000007268	0.581206139166774	5.58711155281422	10.6397182161513	0.00412390607322268	0.0462675840847427	si:ch1073-322p19.1	si:ch1073-322p19.1 [Source:ZFIN;Acc:ZDB-GENE-091204-224]
tent5ba	terminal nucleotidyltransferase 5ba [Source:ZFIN;Acc:ZDB-GENE-061110-129]	ENSGACG00000007269	1.91974331691535	2.54417968186831	14.9004357172279	0.00106307539397145	0.022914274029272	tent5ba	terminal nucleotidyltransferase 5ba [Source:ZFIN;Acc:ZDB-GENE-061110-129]
		ENSGACG00000007270	-0.771730459629852	5.80976338190939	12.5007812680922	0.00222318370481805	0.0333809064942438
trim8b	tripartite motif containing 8 [Source:HGNC Symbol;Acc:HGNC:15579]	ENSGACG00000007285	1.1356069179828	4.96031499937227	10.6572571149759	0.00409910502439367	0.0460534735341746	trim8b	tripartite motif containing 8 [Source:HGNC Symbol;Acc:HGNC:15579]
oga	O-GlcNAcase [Source:ZFIN;Acc:ZDB-GENE-030131-3208]	ENSGACG00000007296	-2.66253950701724	6.92483939977085	84.650791313421	2.07104140409204e-08	8.34163701533173e-05	oga	O-GlcNAcase [Source:ZFIN;Acc:ZDB-GENE-030131-3208]
pprc1	PPARG related coactivator 1 [Source:ZFIN;Acc:ZDB-GENE-030131-9858]	ENSGACG00000007308	2.32652071338655	4.03013725036079	35.2357101080678	1.05104377419492e-05	0.0024190523208649	pprc1	PPARG related coactivator 1 [Source:ZFIN;Acc:ZDB-GENE-030131-9858]
		ENSGACG00000007326	1.22251057986284	6.70090500595554	19.5586387447568	0.000295637326262287	0.0119673692548033
mgst3b	microsomal glutathione S-transferase 3b [Source:ZFIN;Acc:ZDB-GENE-061215-48]	ENSGACG00000007329	1.1887060974957	7.74366366689692	25.1009113245882	7.88938556073118e-05	0.00625685678428043	mgst3b	microsomal glutathione S-transferase 3b [Source:ZFIN;Acc:ZDB-GENE-061215-48]
ugt1a1	UDP glucuronosyltransferase 1 family, polypeptide A1 [Source:ZFIN;Acc:ZDB-GENE-071004-4]	ENSGACG00000007337	2.09594461945347	7.55244772038166	20.0937146063856	0.000320751153114599	0.0122455493550457	ugt1a1	UDP glucuronosyltransferase 1 family, polypeptide A1 [Source:ZFIN;Acc:ZDB-GENE-071004-4]
atg7	ATG7 autophagy related 7 homolog (S. cerevisiae) [Source:ZFIN;Acc:ZDB-GENE-030131-1633]	ENSGACG00000007339	-0.655253696386481	5.87081264484919	13.8853927158603	0.00144170561801384	0.0265758801050584	atg7	ATG7 autophagy related 7 homolog (S. cerevisiae) [Source:ZFIN;Acc:ZDB-GENE-030131-1633]
		ENSGACG00000007352	-2.33349049722904	1.36897991389302	12.5153155293724	0.00221285206206875	0.0333809064942438
		ENSGACG00000007355	-1.19649366231517	4.74439153670325	14.4406008162362	0.00121884222593325	0.0242728888776397
klhl17	kelch-like family member 17 [Source:ZFIN;Acc:ZDB-GENE-030131-8131]	ENSGACG00000007356	-1.97384010691666	3.35024530825332	26.7003633072545	5.5673954155497e-05	0.00555284233818589	klhl17	kelch-like family member 17 [Source:ZFIN;Acc:ZDB-GENE-030131-8131]
paqr7b	progestin and adipoQ receptor family member VII, b [Source:NCBI gene;Acc:368256]	ENSGACG00000007389	-1.47117539694215	2.69246162424406	21.515561910255	0.000181412090154481	0.00933779611654582	paqr7b	progestin and adipoQ receptor family member VII, b [Source:NCBI gene;Acc:368256]
		ENSGACG00000007404	1.38566764818018	5.22537911097833	22.2931917041534	0.000150458436473579	0.00864879033277374
fem1c	fem-1 homolog c [Source:NCBI gene;Acc:378965]	ENSGACG00000007406	1.18914674503382	5.01959994861504	14.2771030187859	0.00128021187976832	0.0250952088178804	fem1c	fem-1 homolog c [Source:NCBI gene;Acc:378965]
plbd1	phospholipase B domain containing 1 [Source:ZFIN;Acc:ZDB-GENE-050411-22]	ENSGACG00000007477	-0.844876949364542	5.27828972522929	18.2034727862104	0.000421259914396585	0.0142723486800323	plbd1	phospholipase B domain containing 1 [Source:ZFIN;Acc:ZDB-GENE-050411-22]
gucy2c	guanylate cyclase 2C [Source:ZFIN;Acc:ZDB-GENE-091118-67]	ENSGACG00000007516	-1.48572520426741	3.61595540940781	22.2503000983005	0.000152004099183002	0.00864879033277374	gucy2c	guanylate cyclase 2C [Source:ZFIN;Acc:ZDB-GENE-091118-67]
spsb1	splA/ryanodine receptor domain and SOCS box containing 1 [Source:ZFIN;Acc:ZDB-GENE-030131-6122]	ENSGACG00000007527	1.05225092113083	3.01914789273557	11.3636092025653	0.00322604102115691	0.0406688160343185	spsb1	splA/ryanodine receptor domain and SOCS box containing 1 [Source:ZFIN;Acc:ZDB-GENE-030131-6122]
slc25a33	solute carrier family 25 member 33 [Source:NCBI gene;Acc:406436]	ENSGACG00000007530	0.778146628597558	7.16234711157457	12.1769254296423	0.00246791944443855	0.0354689118370647	slc25a33	solute carrier family 25 member 33 [Source:NCBI gene;Acc:406436]
IFT43	intraflagellar transport 43 [Source:HGNC Symbol;Acc:HGNC:29669]	ENSGACG00000007550	-1.3492850212292	4.11324063685046	17.0832098579925	0.000570624575008365	0.0165050853284736	IFT43	intraflagellar transport 43 [Source:HGNC Symbol;Acc:HGNC:29669]
heca	hdc homolog, cell cycle regulator [Source:ZFIN;Acc:ZDB-GENE-041001-173]	ENSGACG00000007571	-1.22162191611151	4.07703573379783	19.8378781676408	0.000275293562037869	0.0115802991592483	heca	hdc homolog, cell cycle regulator [Source:ZFIN;Acc:ZDB-GENE-041001-173]
C9orf64	chromosome 9 open reading frame 64 [Source:HGNC Symbol;Acc:HGNC:28144]	ENSGACG00000007576	-1.32955401983702	4.10927291116718	31.283298671654	2.19225605882479e-05	0.00330088199660992	C9orf64	chromosome 9 open reading frame 64 [Source:HGNC Symbol;Acc:HGNC:28144]
taok2b	TAO kinase 2b [Source:ZFIN;Acc:ZDB-GENE-110603-3]	ENSGACG00000007584	0.596992763645047	5.88080843315375	11.1692103080253	0.00344360185636541	0.0419639378249768	taok2b	TAO kinase 2b [Source:ZFIN;Acc:ZDB-GENE-110603-3]
baz1b	bromodomain adjacent to zinc finger domain, 1B [Source:NCBI gene;Acc:571727]	ENSGACG00000007613	0.859009116196527	5.91604125134621	17.3260004406293	0.00053383914144675	0.0159863985275996	baz1b	bromodomain adjacent to zinc finger domain, 1B [Source:NCBI gene;Acc:571727]
mlh3	mutL homolog 3 (E. coli) [Source:ZFIN;Acc:ZDB-GENE-060810-45]	ENSGACG00000007623	-1.8269732831664	4.11628645775443	29.1543009224379	3.34115080334468e-05	0.00434107101553921	mlh3	mutL homolog 3 (E. coli) [Source:ZFIN;Acc:ZDB-GENE-060810-45]
NEK9	NIMA related kinase 9 [Source:HGNC Symbol;Acc:HGNC:18591]	ENSGACG00000007632	-0.806791342134166	4.93592020270868	12.6051398429046	0.00215017437620745	0.0329319206566577	NEK9	NIMA related kinase 9 [Source:HGNC Symbol;Acc:HGNC:18591]
agtpbp1	ATP/GTP binding protein 1 [Source:NCBI gene;Acc:554164]	ENSGACG00000007638	-1.31489159531743	4.27840618660005	14.6540878710139	0.001143576047259	0.0234760828168278	agtpbp1	ATP/GTP binding protein 1 [Source:NCBI gene;Acc:554164]
ttc8	tetratricopeptide repeat domain 8 [Source:NCBI gene;Acc:678551]	ENSGACG00000007648	-1.61904030148843	1.76945972849162	14.0542285085328	0.00136947464392043	0.0260151777457255	ttc8	tetratricopeptide repeat domain 8 [Source:NCBI gene;Acc:678551]
naa35	N(alpha)-acetyltransferase 35, NatC auxiliary subunit [Source:NCBI gene;Acc:321587]	ENSGACG00000007653	-1.23575280741111	4.57857335905274	19.0677834342757	0.000335566397383823	0.0125146070098398	naa35	N(alpha)-acetyltransferase 35, NatC auxiliary subunit [Source:NCBI gene;Acc:321587]
GSTM4	glutathione S-transferase mu 4 [Source:HGNC Symbol;Acc:HGNC:4636]	ENSGACG00000007655	1.50632489856126	7.37631033285345	26.323012216699	6.03753600649575e-05	0.00562258627749439	GSTM4	glutathione S-transferase mu 4 [Source:HGNC Symbol;Acc:HGNC:4636]
MAPK14	mitogen-activated protein kinase 14b [Source:NCBI gene;Acc:266756]	ENSGACG00000007676	-1.29349395829643	6.33118286124052	40.3523522615602	4.38933445083763e-06	0.00172479432530354	MAPK14	mitogen-activated protein kinase 14b [Source:NCBI gene;Acc:266756]
lmbrd2a	LMBR1 domain containing 2a [Source:NCBI gene;Acc:550238]	ENSGACG00000007686	-1.05684923301863	4.16901918190747	12.9402189020766	0.00193320454885494	0.0311173460237425	lmbrd2a	LMBR1 domain containing 2a [Source:NCBI gene;Acc:550238]
porb	P450 (cytochrome) oxidoreductase b [Source:ZFIN;Acc:ZDB-GENE-030131-5767]	ENSGACG00000007695	1.15633381283272	5.88585190115203	11.605163240665	0.00299442324109968	0.0389440517544811	porb	P450 (cytochrome) oxidoreductase b [Source:ZFIN;Acc:ZDB-GENE-030131-5767]
fntb	farnesyltransferase, CAAX box, beta [Source:ZFIN;Acc:ZDB-GENE-030131-2220]	ENSGACG00000007742	-1.05926052091374	4.13623008950468	10.595350680424	0.00418739518394764	0.0466186776558772	fntb	farnesyltransferase, CAAX box, beta [Source:ZFIN;Acc:ZDB-GENE-030131-2220]
2008-03-01	membrane-associated ring finger (C3HC4) 8 [Source:ZFIN;Acc:ZDB-GENE-080204-8]	ENSGACG00000007749	-1.28426029195292	5.37505864926232	34.9190858742558	1.11247899407885e-05	0.00245522590049375	2008-03-01	membrane-associated ring finger (C3HC4) 8 [Source:ZFIN;Acc:ZDB-GENE-080204-8]
		ENSGACG00000007771	-2.13164576826961	1.02628992267082	12.481764743248	0.00223678273993873	0.033464666984541
epb41l5	erythrocyte membrane protein band 4.1 like 5 [Source:ZFIN;Acc:ZDB-GENE-030616-450]	ENSGACG00000007774	-0.763021258998161	4.62122806601897	13.0929600016747	0.00184247970489624	0.0305079039317403	epb41l5	erythrocyte membrane protein band 4.1 like 5 [Source:ZFIN;Acc:ZDB-GENE-030616-450]
coq6	coenzyme Q6 monooxygenase [Source:NCBI gene;Acc:751691]	ENSGACG00000007781	-0.855636789263982	5.16444051699185	11.6015938194044	0.00298028775748167	0.0388290923813177	coq6	coenzyme Q6 monooxygenase [Source:NCBI gene;Acc:751691]
gpr61	G protein-coupled receptor 61 [Source:ZFIN;Acc:ZDB-GENE-081104-239]	ENSGACG00000007810	1.32311826117393	2.76323493160631	10.6453970119395	0.00411585763785462	0.0462094650895301	gpr61	G protein-coupled receptor 61 [Source:ZFIN;Acc:ZDB-GENE-081104-239]
anapc15	anaphase promoting complex subunit 15 [Source:NCBI gene;Acc:751740]	ENSGACG00000007825	-1.39905754263615	3.08199509081613	16.2431206910395	0.000721371849470304	0.0186751158050275	anapc15	anaphase promoting complex subunit 15 [Source:NCBI gene;Acc:751740]
srsf5b	serine and arginine rich splicing factor 5b [Source:ZFIN;Acc:ZDB-GENE-040718-354]	ENSGACG00000007834	-2.29303745420029	5.10423709381701	16.263532746449	0.00101294624772644	0.022447836309657	srsf5b	serine and arginine rich splicing factor 5b [Source:ZFIN;Acc:ZDB-GENE-040718-354]
nfyal	nuclear transcription factor Y, alpha, like [Source:ZFIN;Acc:ZDB-GENE-040718-491]	ENSGACG00000007867	-1.03171642525222	4.71709850282717	17.9572610176161	0.000449928005455527	0.0145975671342371	nfyal	nuclear transcription factor Y, alpha, like [Source:ZFIN;Acc:ZDB-GENE-040718-491]
		ENSGACG00000007899	2.17272766711788	3.0021550579271	12.0264737524752	0.00262794182462618	0.0364047899712402
		ENSGACG00000007924	1.21475566903659	6.26149275353261	22.9365465015355	0.000129247055435998	0.0081339816801928
dnajc11b	DnaJ (Hsp40) homolog, subfamily C, member 11b [Source:ZFIN;Acc:ZDB-GENE-160114-27]	ENSGACG00000007927	-2.27663233739576	0.960524956269774	14.8934036039182	0.00106528404493357	0.022914274029272	dnajc11b	DnaJ (Hsp40) homolog, subfamily C, member 11b [Source:ZFIN;Acc:ZDB-GENE-160114-27]
aven	apoptosis, caspase activation inhibitor [Source:ZFIN;Acc:ZDB-GENE-041001-171]	ENSGACG00000007936	-1.17129685137327	3.90467364640582	13.0125960479586	0.00188960893696225	0.0307016063460266	aven	apoptosis, caspase activation inhibitor [Source:ZFIN;Acc:ZDB-GENE-041001-171]
vdrb	vitamin D receptor b [Source:NCBI gene;Acc:564511]	ENSGACG00000007975	-1.22592503274093	4.33827449690427	18.1940391560929	0.000422320224739812	0.0142723486800323	vdrb	vitamin D receptor b [Source:NCBI gene;Acc:564511]
arrdc2	arrestin domain containing 2 [Source:ZFIN;Acc:ZDB-GENE-030131-7146]	ENSGACG00000007983	-1.76745531894154	7.05657329172083	33.1386627697295	1.54128779816873e-05	0.00292137502544663	arrdc2	arrestin domain containing 2 [Source:ZFIN;Acc:ZDB-GENE-030131-7146]
		ENSGACG00000008004	7.56961828858539	0.0685499740996523	13.5669194064065	0.00185867083113542	0.0306169407732909
homer3b	homer scaffold protein 3b [Source:ZFIN;Acc:ZDB-GENE-040426-739]	ENSGACG00000008041	-1.46249751393302	3.37260484232286	18.8720624638181	0.000353126832706651	0.0129891013738284	homer3b	homer scaffold protein 3b [Source:ZFIN;Acc:ZDB-GENE-040426-739]
atxn3	ataxin 3 [Source:ZFIN;Acc:ZDB-GENE-040426-983]	ENSGACG00000008042	-1.20829913610846	3.60858990165954	21.5919188879224	0.000178079818525923	0.00926980913323902	atxn3	ataxin 3 [Source:ZFIN;Acc:ZDB-GENE-040426-983]
oxsm	3-oxoacyl-ACP synthase, mitochondrial [Source:ZFIN;Acc:ZDB-GENE-170215-2]	ENSGACG00000008045	-1.97497007392716	1.67715381535128	12.6697588218193	0.00210630675498011	0.0326295270475812	oxsm	3-oxoacyl-ACP synthase, mitochondrial [Source:ZFIN;Acc:ZDB-GENE-170215-2]
macc1	MET transcriptional regulator MACC1 [Source:ZFIN;Acc:ZDB-GENE-091006-3]	ENSGACG00000008067	1.72677759933833	5.3053187204513	28.122900602873	4.12688231969974e-05	0.00474915721804875	macc1	MET transcriptional regulator MACC1 [Source:ZFIN;Acc:ZDB-GENE-091006-3]
gtf2h3	general transcription factor IIH, polypeptide 3 [Source:ZFIN;Acc:ZDB-GENE-040718-302]	ENSGACG00000008083	-1.1551126643268	4.22631880863325	23.0233498974081	0.000126648167615344	0.00809789722211454	gtf2h3	general transcription factor IIH, polypeptide 3 [Source:ZFIN;Acc:ZDB-GENE-040718-302]
hacl1	2-hydroxyacyl-CoA lyase 1 [Source:ZFIN;Acc:ZDB-GENE-040426-2058]	ENSGACG00000008098	-1.88211836104752	4.04209750588137	26.1114029396172	6.32031536149146e-05	0.00569059699379729	hacl1	2-hydroxyacyl-CoA lyase 1 [Source:ZFIN;Acc:ZDB-GENE-040426-2058]
myofl	myoferlin like [Source:ZFIN;Acc:ZDB-GENE-111116-2]	ENSGACG00000008124	-0.679428846892151	7.81508676687247	10.4841887755748	0.00435130951419176	0.0477324798681624	myofl	myoferlin like [Source:ZFIN;Acc:ZDB-GENE-111116-2]
paqr7a	progestin and adipoQ receptor family member VII, a [Source:ZFIN;Acc:ZDB-GENE-070705-346]	ENSGACG00000008162	1.86939065521548	2.72851072317194	13.0942840483913	0.00184171425308382	0.0305079039317403	paqr7a	progestin and adipoQ receptor family member VII, a [Source:ZFIN;Acc:ZDB-GENE-070705-346]
		ENSGACG00000008175	1.3766772997974	8.17177635259196	25.7037398414585	6.9073930759619e-05	0.00586447420571973
rsrc2	arginine/serine-rich coiled-coil 2 [Source:NCBI gene;Acc:406566]	ENSGACG00000008178	-1.0523497228282	6.36762234186554	26.0784938875788	6.36559675199669e-05	0.00569059699379729	rsrc2	arginine/serine-rich coiled-coil 2 [Source:NCBI gene;Acc:406566]
kntc1	kinetochore associated 1 [Source:ZFIN;Acc:ZDB-GENE-050208-92]	ENSGACG00000008197	-1.53600516382156	2.6760531652751	14.8527116387641	0.00107816516459653	0.0230070449891585	kntc1	kinetochore associated 1 [Source:ZFIN;Acc:ZDB-GENE-050208-92]
ddx3xa	DEAD-box helicase 3 X-linked a [Source:ZFIN;Acc:ZDB-GENE-030131-1565]	ENSGACG00000008206	0.918176385813391	7.76337041645013	15.1420263556789	0.000990200974486073	0.022226442357123	ddx3xa	DEAD-box helicase 3 X-linked a [Source:ZFIN;Acc:ZDB-GENE-030131-1565]
RILPL1	Rab interacting lysosomal protein like 1 [Source:HGNC Symbol;Acc:HGNC:26814]	ENSGACG00000008235	-1.08262726835721	5.14543670076552	25.082039127966	7.92252984912921e-05	0.00625685678428043	RILPL1	Rab interacting lysosomal protein like 1 [Source:HGNC Symbol;Acc:HGNC:26814]
		ENSGACG00000008237	-1.97751697414292	3.44077352994056	31.872872177834	1.95722873257288e-05	0.00315653973021213
wdr3	WD repeat domain 3 [Source:ZFIN;Acc:ZDB-GENE-030131-9830]	ENSGACG00000008251	1.4969393972224	2.79853100880813	10.9619034164152	0.00369380450162878	0.0434116072281591	wdr3	WD repeat domain 3 [Source:ZFIN;Acc:ZDB-GENE-030131-9830]
mthfd2	methylenetetrahydrofolate dehydrogenase (NADP+ dependent) 2, methenyltetrahydrofolate cyclohydrolase [Source:ZFIN;Acc:ZDB-GENE-040704-20]	ENSGACG00000008274	1.71894616253697	7.9598315521318	29.6903846527602	2.99936854206663e-05	0.00418682418518861	mthfd2	methylenetetrahydrofolate dehydrogenase (NADP+ dependent) 2, methenyltetrahydrofolate cyclohydrolase [Source:ZFIN;Acc:ZDB-GENE-040704-20]
		ENSGACG00000008280	2.17575179980446	3.86224968724423	15.7011014385157	0.000903423762188163	0.0212793278254583
		ENSGACG00000008362	-3.33862765882518	-0.14695989809949	13.697657407548	0.00152703791152921	0.0275818378123646
nt5c1ba	5'-nucleotidase, cytosolic IB b [Source:ZFIN;Acc:ZDB-GENE-030131-7205]	ENSGACG00000008368	1.34299942498433	6.82772172856147	13.5900983554081	0.00163071665213831	0.0284427078287246	nt5c1ba	5'-nucleotidase, cytosolic IB b [Source:ZFIN;Acc:ZDB-GENE-030131-7205]
mat2ab	methionine adenosyltransferase II, alpha b [Source:ZFIN;Acc:ZDB-GENE-050327-6]	ENSGACG00000008374	0.802735686420377	6.30601068146055	11.0952116277151	0.00353067606268349	0.0423261422136137	mat2ab	methionine adenosyltransferase II, alpha b [Source:ZFIN;Acc:ZDB-GENE-050327-6]
		ENSGACG00000008375	-1.63297721306951	3.91364216090855	19.6395031798355	0.000289579544201374	0.0118712876250085
sp100.2	SP110 nuclear body protein, tandem duplicate 2 [Source:ZFIN;Acc:ZDB-GENE-141212-296]	ENSGACG00000008377	-1.5019562703391	4.14329306655047	12.9734676774665	0.0019333662323733	0.0311173460237425	sp100.2	SP110 nuclear body protein, tandem duplicate 2 [Source:ZFIN;Acc:ZDB-GENE-141212-296]
larp4aa	La ribonucleoprotein 4Aa [Source:ZFIN;Acc:ZDB-GENE-090313-50]	ENSGACG00000008381	0.939694961075988	5.49254956282474	12.4528738929234	0.00225762064459415	0.033603417553287	larp4aa	La ribonucleoprotein 4Aa [Source:ZFIN;Acc:ZDB-GENE-090313-50]
r3hdm4	R3H domain containing 4 [Source:ZFIN;Acc:ZDB-GENE-070112-1352]	ENSGACG00000008385	-1.17463895282448	3.68867835090302	19.9488380545836	0.000267644867139324	0.0114377359535322	r3hdm4	R3H domain containing 4 [Source:ZFIN;Acc:ZDB-GENE-070112-1352]
		ENSGACG00000008388	1.20759882857889	5.93301688565891	18.3173536668575	0.000408690451417112	0.0140692561170536
aggf1	angiogenic factor with G patch and FHA domains 1 [Source:ZFIN;Acc:ZDB-GENE-060929-836]	ENSGACG00000008392	-1.03984840756676	5.61961027561848	24.5714132064113	8.88059661295385e-05	0.0065933314300138	aggf1	angiogenic factor with G patch and FHA domains 1 [Source:ZFIN;Acc:ZDB-GENE-060929-836]
	tubulin, alpha 8 like 4 [Source:ZFIN;Acc:ZDB-GENE-040426-860]	ENSGACG00000008411	0.796743376405632	8.5813739206994	10.7947507497858	0.00391034580421233	0.044967581193194		tubulin, alpha 8 like 4 [Source:ZFIN;Acc:ZDB-GENE-040426-860]
kalrna	kalirin RhoGEF kinase a [Source:ZFIN;Acc:ZDB-GENE-100921-4]	ENSGACG00000008415	1.06295044102262	5.71914826817592	14.7717597990583	0.00110430852994505	0.023228649400519	kalrna	kalirin RhoGEF kinase a [Source:ZFIN;Acc:ZDB-GENE-100921-4]
mnat1	MNAT1 component of CDK activating kinase [Source:ZFIN;Acc:ZDB-GENE-041010-203]	ENSGACG00000008443	-0.946862043459819	4.45214434051651	13.9246549672865	0.00142453808813996	0.026405607573803	mnat1	MNAT1 component of CDK activating kinase [Source:ZFIN;Acc:ZDB-GENE-041010-203]
hif1an	hypoxia inducible factor 1 subunit alpha inhibitor [Source:NCBI gene;Acc:373126]	ENSGACG00000008460	1.23783035431812	3.22941339484677	12.6397141564458	0.00212657789514729	0.0327988112624031	hif1an	hypoxia inducible factor 1 subunit alpha inhibitor [Source:NCBI gene;Acc:373126]
slc38a6	solute carrier family 38 member 6 [Source:NCBI gene;Acc:336741]	ENSGACG00000008488	-1.94468852177969	4.0515527610504	36.4542323648151	8.47322425176425e-06	0.0022478406037381	slc38a6	solute carrier family 38 member 6 [Source:NCBI gene;Acc:336741]
dguok	deoxyguanosine kinase [Source:ZFIN;Acc:ZDB-GENE-040625-14]	ENSGACG00000008502	-1.70064500706648	2.89890101710378	11.6638868396288	0.00291945723429563	0.038418768379483	dguok	deoxyguanosine kinase [Source:ZFIN;Acc:ZDB-GENE-040625-14]
		ENSGACG00000008514	1.00397799662497	8.01140650529597	12.2659226843438	0.00239780231695113	0.0348026965120717
mpp5b	membrane protein, palmitoylated 5b (MAGUK p55 subfamily member 5) [Source:ZFIN;Acc:ZDB-GENE-060531-2]	ENSGACG00000008518	-1.70223184088479	2.14422852225849	15.1885918138914	0.000976802650282485	0.0221106960113863	mpp5b	membrane protein, palmitoylated 5b (MAGUK p55 subfamily member 5) [Source:ZFIN;Acc:ZDB-GENE-060531-2]
med24	mediator complex subunit 24 [Source:NCBI gene;Acc:323621]	ENSGACG00000008529	-0.73688069218171	5.23706174266056	11.2600177159415	0.00334000364651572	0.0417137974798564	med24	mediator complex subunit 24 [Source:NCBI gene;Acc:323621]
OSBP2	si:ch211-106a19.1 [Source:ZFIN;Acc:ZDB-GENE-060526-3]	ENSGACG00000008560	0.825160366189132	5.50635556435878	12.6996380205775	0.00208636033755018	0.0325348229391906	OSBP2	si:ch211-106a19.1 [Source:ZFIN;Acc:ZDB-GENE-060526-3]
rilp	Rab interacting lysosomal protein [Source:ZFIN;Acc:ZDB-GENE-100408-4]	ENSGACG00000008566	-1.01780961381193	6.80929430535309	23.5434883994122	0.000112238105400323	0.00754482210815379	rilp	Rab interacting lysosomal protein [Source:ZFIN;Acc:ZDB-GENE-100408-4]
YY1	YY1 transcription factor a [Source:ZFIN;Acc:ZDB-GENE-030131-1117]	ENSGACG00000008573	1.36741365510623	6.09973171896736	36.167983074952	8.90917171927941e-06	0.0022478406037381	YY1	YY1 transcription factor a [Source:ZFIN;Acc:ZDB-GENE-030131-1117]
klhl26	kelch-like family member 26 [Source:NCBI gene;Acc:558035]	ENSGACG00000008588	-2.33594199683501	1.00859597686395	16.0436112894715	0.000763360091745596	0.0191119992573484	klhl26	kelch-like family member 26 [Source:NCBI gene;Acc:558035]
galnt6	UDP-N-acetyl-alpha-D-galactosamine:polypeptide N-acetylgalactosaminyltransferase 6 (GalNAc-T6) [Source:ZFIN;Acc:ZDB-GENE-040426-2272]	ENSGACG00000008590	0.819242461008958	7.45721131728206	22.2407346802315	0.000152351198440551	0.00864879033277374	galnt6	UDP-N-acetyl-alpha-D-galactosamine:polypeptide N-acetylgalactosaminyltransferase 6 (GalNAc-T6) [Source:ZFIN;Acc:ZDB-GENE-040426-2272]
degs2	delta(4)-desaturase, sphingolipid 2 [Source:ZFIN;Acc:ZDB-GENE-080228-1]	ENSGACG00000008597	1.51206384095777	5.54531407178752	14.5096604340794	0.00126516866134814	0.0249487543488126	degs2	delta(4)-desaturase, sphingolipid 2 [Source:ZFIN;Acc:ZDB-GENE-080228-1]
slc46a1	solute carrier family 46 member 1 [Source:NCBI gene;Acc:393255]	ENSGACG00000008604	-1.24098179666139	2.31007283341029	10.3747148488556	0.00451976271948382	0.0486478318114723	slc46a1	solute carrier family 46 member 1 [Source:NCBI gene;Acc:393255]
tysnd1	trypsin domain containing 1 [Source:ZFIN;Acc:ZDB-GENE-030131-8525]	ENSGACG00000008609	-1.39750343636449	2.62969523535352	14.6281602072297	0.00115243532546411	0.0235919765292913	tysnd1	trypsin domain containing 1 [Source:ZFIN;Acc:ZDB-GENE-030131-8525]
		ENSGACG00000008671	0.870329985598476	4.28932648013064	10.4180201381209	0.00445227163034112	0.0483033994858086
armt1	acidic residue methyltransferase 1 [Source:NCBI gene;Acc:541518]	ENSGACG00000008692	-0.635659836306719	4.75109037395848	11.1958243860009	0.00341287261784243	0.0419639378249768	armt1	acidic residue methyltransferase 1 [Source:NCBI gene;Acc:541518]
cluap1	clusterin associated protein 1 [Source:NCBI gene;Acc:406281]	ENSGACG00000008694	-2.19854194808559	3.48612190669686	44.8585274711746	2.16462315110935e-06	0.00103661353063211	cluap1	clusterin associated protein 1 [Source:NCBI gene;Acc:406281]
pik3ip1	phosphoinositide-3-kinase interacting protein 1 [Source:NCBI gene;Acc:386643]	ENSGACG00000008705	-1.04522057617901	5.43623851988875	14.1436414845894	0.00133285856488659	0.0257313542445556	pik3ip1	phosphoinositide-3-kinase interacting protein 1 [Source:NCBI gene;Acc:386643]
zgc:91999	zgc:91999 [Source:ZFIN;Acc:ZDB-GENE-040801-241]	ENSGACG00000008706	1.1297959508181	6.72475299058581	17.7209420631916	0.000479493464891593	0.0150170220636766	zgc:91999	zgc:91999 [Source:ZFIN;Acc:ZDB-GENE-040801-241]
		ENSGACG00000008717	-1.07114610502056	3.51261013986178	12.4514314835355	0.00225866665119417	0.033603417553287
eif4ebp2	eukaryotic translation initiation factor 4E binding protein 2 [Source:ZFIN;Acc:ZDB-GENE-031118-83]	ENSGACG00000008729	-0.878770613488366	6.4633601020593	19.604039816983	0.00029221908778245	0.0119188398057292	eif4ebp2	eukaryotic translation initiation factor 4E binding protein 2 [Source:ZFIN;Acc:ZDB-GENE-031118-83]
kdm4b	lysine (K)-specific demethylase 4B [Source:ZFIN;Acc:ZDB-GENE-060503-664]	ENSGACG00000008762	-1.01412441906447	5.1098190783615	13.4968392041454	0.00162458665128635	0.0284242342388187	kdm4b	lysine (K)-specific demethylase 4B [Source:ZFIN;Acc:ZDB-GENE-060503-664]
dnajc7	DnaJ (Hsp40) homolog, subfamily C, member 7 [Source:ZFIN;Acc:ZDB-GENE-040426-2483]	ENSGACG00000008768	-1.36134280457715	3.82377803087083	17.6072233939473	0.000494484043345812	0.0152617479355256	dnajc7	DnaJ (Hsp40) homolog, subfamily C, member 7 [Source:ZFIN;Acc:ZDB-GENE-040426-2483]
rnf40	ring finger protein 40 [Source:ZFIN;Acc:ZDB-GENE-030131-6607]	ENSGACG00000008782	0.675257280349573	5.75878825555803	15.6526396111532	0.000853747718567343	0.0205909124159259	rnf40	ring finger protein 40 [Source:ZFIN;Acc:ZDB-GENE-030131-6607]
rpap1	RNA polymerase II associated protein 1 [Source:ZFIN;Acc:ZDB-GENE-090914-1]	ENSGACG00000008807	-1.23853221762769	4.42330756731657	15.196313903315	0.000974600298530798	0.0221106960113863	rpap1	RNA polymerase II associated protein 1 [Source:ZFIN;Acc:ZDB-GENE-090914-1]
nop56	NOP56 ribonucleoprotein homolog [Source:ZFIN;Acc:ZDB-GENE-040109-1]	ENSGACG00000008815	0.903089058826875	8.43919467698679	14.6751537608416	0.00113643371877844	0.0234760828168278	nop56	NOP56 ribonucleoprotein homolog [Source:ZFIN;Acc:ZDB-GENE-040109-1]
si:zfos-943e10.1	si:zfos-943e10.1 [Source:ZFIN;Acc:ZDB-GENE-030131-5694]	ENSGACG00000008821	1.21743878073116	5.32509044995935	13.8653922527909	0.00145053923082281	0.0266776684335461	si:zfos-943e10.1	si:zfos-943e10.1 [Source:ZFIN;Acc:ZDB-GENE-030131-5694]
ywhaqb	tyrosine 3-monooxygenase/tryptophan 5-monooxygenase activation protein, theta polypeptide b [Source:ZFIN;Acc:ZDB-GENE-030131-7135]	ENSGACG00000008849	0.788288701731991	8.2792852118093	11.5021619625942	0.00308033354078137	0.0394493272460482	ywhaqb	tyrosine 3-monooxygenase/tryptophan 5-monooxygenase activation protein, theta polypeptide b [Source:ZFIN;Acc:ZDB-GENE-030131-7135]
hspd1	heat shock 60 protein 1 [Source:ZFIN;Acc:ZDB-GENE-021206-1]	ENSGACG00000008860	0.914789912915352	5.47795532699756	14.7582640662395	0.00110873511197313	0.023228649400519	hspd1	heat shock 60 protein 1 [Source:ZFIN;Acc:ZDB-GENE-021206-1]
cd164	CD164 molecule, sialomucin [Source:ZFIN;Acc:ZDB-GENE-030131-1598]	ENSGACG00000008876	0.813069914599233	5.26513559476394	10.3098394416647	0.00462301778677814	0.0491951384166332	cd164	CD164 molecule, sialomucin [Source:ZFIN;Acc:ZDB-GENE-030131-1598]
psph	phosphoserine phosphatase [Source:ZFIN;Acc:ZDB-GENE-050809-127]	ENSGACG00000008883	1.29252098293169	4.19657329992724	12.5751845889557	0.0021708542135118	0.0331199168881521	psph	phosphoserine phosphatase [Source:ZFIN;Acc:ZDB-GENE-050809-127]
TRAPPC9	trafficking protein particle complex 9 [Source:HGNC Symbol;Acc:HGNC:30832]	ENSGACG00000008922	-0.933162579138566	5.28508000060291	14.4425964963715	0.00121811362899054	0.0242728888776397	TRAPPC9	trafficking protein particle complex 9 [Source:HGNC Symbol;Acc:HGNC:30832]
kctd5a	potassium channel tetramerization domain containing 5a [Source:ZFIN;Acc:ZDB-GENE-030131-727]	ENSGACG00000008924	1.19581271795179	4.20297569588548	20.8315736089857	0.000214547140784215	0.0103601309826258	kctd5a	potassium channel tetramerization domain containing 5a [Source:ZFIN;Acc:ZDB-GENE-030131-727]
rprml	reprimo-like [Source:NCBI gene;Acc:100073335]	ENSGACG00000008947	-3.29336512391671	0.104786577035384	14.01173147684	0.00138726890209271	0.0261501493270045	rprml	reprimo-like [Source:NCBI gene;Acc:100073335]
znf385a	zinc finger protein 385A [Source:ZFIN;Acc:ZDB-GENE-090313-255]	ENSGACG00000008964	-1.3198480286162	2.15495337097538	10.4685538918266	0.00437493309461599	0.0478612741647053	znf385a	zinc finger protein 385A [Source:ZFIN;Acc:ZDB-GENE-090313-255]
ncl	nucleolin [Source:ZFIN;Acc:ZDB-GENE-030131-6986]	ENSGACG00000008970	1.04908075624014	8.64313713985628	18.4150542395504	0.00039823801439762	0.0139478535868697	ncl	nucleolin [Source:ZFIN;Acc:ZDB-GENE-030131-6986]
b4galnt1a	beta-1,4-N-acetyl-galactosaminyl transferase 1a [Source:ZFIN;Acc:ZDB-GENE-070112-1462]	ENSGACG00000008972	-0.747995531279853	5.91035069919396	13.2984359421526	0.00172781603861937	0.0294055071494635	b4galnt1a	beta-1,4-N-acetyl-galactosaminyl transferase 1a [Source:ZFIN;Acc:ZDB-GENE-070112-1462]
ube4a	ubiquitination factor E4A (UFD2 homolog, yeast) [Source:ZFIN;Acc:ZDB-GENE-070410-21]	ENSGACG00000008993	-0.696088759599547	4.83859484492699	10.8788936506237	0.00379962174568306	0.0441444397007383	ube4a	ubiquitination factor E4A (UFD2 homolog, yeast) [Source:ZFIN;Acc:ZDB-GENE-070410-21]
armc9	armadillo repeat containing 9 [Source:NCBI gene;Acc:100334308]	ENSGACG00000009002	-1.0594674367744	5.51813028998308	15.7764664305746	0.000823895047040074	0.0200371789821827	armc9	armadillo repeat containing 9 [Source:NCBI gene;Acc:100334308]
ACVR1B	activin A receptor type 1B [Source:HGNC Symbol;Acc:HGNC:172]	ENSGACG00000009013	1.64047001787461	5.62818724031816	22.6797814532438	0.000137287076355183	0.00843991550844961	ACVR1B	activin A receptor type 1B [Source:HGNC Symbol;Acc:HGNC:172]
lpcat1	lysophosphatidylcholine acyltransferase 1 [Source:NCBI gene;Acc:555969]	ENSGACG00000009020	-0.933166608629575	5.3959106810065	15.2283505950798	0.000965522124260933	0.0220471517269882	lpcat1	lysophosphatidylcholine acyltransferase 1 [Source:NCBI gene;Acc:555969]
nr4a3	nuclear receptor subfamily 4, group A, member 3 [Source:ZFIN;Acc:ZDB-GENE-070824-4]	ENSGACG00000009027	3.37133587224367	4.02043000406807	68.8362343368998	1.00996875785136e-07	0.00018079562953048	nr4a3	nuclear receptor subfamily 4, group A, member 3 [Source:ZFIN;Acc:ZDB-GENE-070824-4]
stx17	syntaxin 17 [Source:ZFIN;Acc:ZDB-GENE-041114-164]	ENSGACG00000009041	-0.844402203853447	3.86618795266807	13.5091094818915	0.00161843142637276	0.0284242342388187	stx17	syntaxin 17 [Source:ZFIN;Acc:ZDB-GENE-041114-164]
rsad2	radical S-adenosyl methionine domain containing 2 [Source:NCBI gene;Acc:570456]	ENSGACG00000009046	1.05298898263683	5.86462097867562	10.4013071926151	0.00447818448952715	0.0484865795099273	rsad2	radical S-adenosyl methionine domain containing 2 [Source:NCBI gene;Acc:570456]
		ENSGACG00000009055	0.69567512903004	4.58378796999451	11.1703048781936	0.0034423319747551	0.0419639378249768
tmem67	transmembrane protein 67 [Source:ZFIN;Acc:ZDB-GENE-080716-1]	ENSGACG00000009082	-1.81205737941747	1.34530478022607	11.1604358174349	0.00345380060554399	0.0419639378249768	tmem67	transmembrane protein 67 [Source:ZFIN;Acc:ZDB-GENE-080716-1]
wdr90	WD repeat domain 90 [Source:ZFIN;Acc:ZDB-GENE-070424-67]	ENSGACG00000009083	-1.42623750130456	4.4844262933113	22.2758947107987	0.000151079653221454	0.00864879033277374	wdr90	WD repeat domain 90 [Source:ZFIN;Acc:ZDB-GENE-070424-67]
rubcn	rubicon autophagy regulator [Source:ZFIN;Acc:ZDB-GENE-100922-142]	ENSGACG00000009086	0.752934831896272	6.37380684259865	10.2853600707175	0.0046626609282811	0.0494672873802537	rubcn	rubicon autophagy regulator [Source:ZFIN;Acc:ZDB-GENE-100922-142]
oafa	OAF homolog a (Drosophila) [Source:ZFIN;Acc:ZDB-GENE-090917-1]	ENSGACG00000009089	1.44313980744867	4.56834831753259	13.1666987663325	0.00180126738259954	0.0301979383986068	oafa	OAF homolog a (Drosophila) [Source:ZFIN;Acc:ZDB-GENE-090917-1]
lcmt2	leucine carboxyl methyltransferase 2 [Source:ZFIN;Acc:ZDB-GENE-110714-2]	ENSGACG00000009092	-2.96357997663594	0.745709167493141	12.1491966364194	0.00249023003039068	0.0354935065653317	lcmt2	leucine carboxyl methyltransferase 2 [Source:ZFIN;Acc:ZDB-GENE-110714-2]
		ENSGACG00000009123	1.58992566006696	2.72721208522204	13.2311086319364	0.00176448858251814	0.0298862140944476
syncripl	synaptotagmin binding, cytoplasmic RNA interacting protein, like [Source:ZFIN;Acc:ZDB-GENE-030131-3104]	ENSGACG00000009124	0.984997186780229	6.54947996180244	25.2415186028261	7.64722562954491e-05	0.00617478536225992	syncripl	synaptotagmin binding, cytoplasmic RNA interacting protein, like [Source:ZFIN;Acc:ZDB-GENE-030131-3104]
ankk1	ankyrin repeat and kinase domain containing 1 [Source:ZFIN;Acc:ZDB-GENE-071015-4]	ENSGACG00000009158	-1.61464694279104	4.75360022648662	26.3450160737671	6.00894546618697e-05	0.00562258627749439	ankk1	ankyrin repeat and kinase domain containing 1 [Source:ZFIN;Acc:ZDB-GENE-071015-4]
ube3b	ubiquitin protein ligase E3B [Source:ZFIN;Acc:ZDB-GENE-060526-231]	ENSGACG00000009166	-0.761238486072409	4.88395796674281	14.9328867418928	0.0010529488622625	0.0228575010422654	ube3b	ubiquitin protein ligase E3B [Source:ZFIN;Acc:ZDB-GENE-060526-231]
idh1	isocitrate dehydrogenase (NADP(+)) 1 [Source:ZFIN;Acc:ZDB-GENE-031006-1]	ENSGACG00000009167	0.832990088419385	6.73521391221136	10.5809038807851	0.00420830306371179	0.0467428831669741	idh1	isocitrate dehydrogenase (NADP(+)) 1 [Source:ZFIN;Acc:ZDB-GENE-031006-1]
l3mbtl1b	L3MBTL histone methyl-lysine binding protein 1b [Source:ZFIN;Acc:ZDB-GENE-100922-38]	ENSGACG00000009206	0.883629514069985	4.31572104187926	12.7231279900836	0.00207082674848649	0.0324784911605381	l3mbtl1b	L3MBTL histone methyl-lysine binding protein 1b [Source:ZFIN;Acc:ZDB-GENE-100922-38]
rsrc1	arginine/serine-rich coiled-coil 1 [Source:ZFIN;Acc:ZDB-GENE-040426-2374]	ENSGACG00000009247	-0.877047931841506	4.67180899345657	13.3750801491159	0.00168709710086084	0.0290083472699776	rsrc1	arginine/serine-rich coiled-coil 1 [Source:ZFIN;Acc:ZDB-GENE-040426-2374]
her6	hairy-related 6 [Source:ZFIN;Acc:ZDB-GENE-980526-144]	ENSGACG00000009264	1.15776967348312	3.4314152102936	10.3669069272697	0.00453205241977787	0.0486516349117301	her6	hairy-related 6 [Source:ZFIN;Acc:ZDB-GENE-980526-144]
cep57	centrosomal protein 57 [Source:ZFIN;Acc:ZDB-GENE-070112-522]	ENSGACG00000009314	-1.61974284661937	1.71904935542733	12.5838609352303	0.00216484174543272	0.0331056046222236	cep57	centrosomal protein 57 [Source:ZFIN;Acc:ZDB-GENE-070112-522]
rundc3b	RUN domain containing 3b [Source:NCBI gene;Acc:492775]	ENSGACG00000009330	-1.899287027424	4.05912846153127	42.3204825129617	3.20222005998606e-06	0.00139435046990366	rundc3b	RUN domain containing 3b [Source:NCBI gene;Acc:492775]
xxylt1	xyloside xylosyltransferase 1 [Source:ZFIN;Acc:ZDB-GENE-120521-2]	ENSGACG00000009343	-1.2434803755888	3.01583682320418	15.6849165352745	0.000845852147727401	0.020492517221107	xxylt1	xyloside xylosyltransferase 1 [Source:ZFIN;Acc:ZDB-GENE-120521-2]
srsf11	serine and arginine rich splicing factor 11 [Source:ZFIN;Acc:ZDB-GENE-030131-605]	ENSGACG00000009346	-0.903831941439987	8.2895699210336	18.500418144517	0.000389347843385402	0.0138167028739696	srsf11	serine and arginine rich splicing factor 11 [Source:ZFIN;Acc:ZDB-GENE-030131-605]
prep	prolyl endopeptidase [Source:ZFIN;Acc:ZDB-GENE-050522-14]	ENSGACG00000009366	0.631932773265129	4.88197936408771	13.3779789889579	0.00168557811910154	0.0290083472699776	prep	prolyl endopeptidase [Source:ZFIN;Acc:ZDB-GENE-050522-14]
calcoco1a	calcium binding and coiled-coil domain 1a [Source:NCBI gene;Acc:334971]	ENSGACG00000009377	-0.939930072578878	5.31217276301386	15.4995785179563	0.000892321318915645	0.0211308674363478	calcoco1a	calcium binding and coiled-coil domain 1a [Source:NCBI gene;Acc:334971]
hexim1	HEXIM P-TEFb complex subunit 1 [Source:NCBI gene;Acc:562319]	ENSGACG00000009408	1.96725982087599	4.22689791802101	28.0860060411513	4.15855201790058e-05	0.00475166181279406	hexim1	HEXIM P-TEFb complex subunit 1 [Source:NCBI gene;Acc:562319]
znf574	zinc finger protein 574 [Source:ZFIN;Acc:ZDB-GENE-100922-259]	ENSGACG00000009439	1.22004781141299	2.85067518418953	15.5123224760102	0.000889036849164746	0.021125770909872	znf574	zinc finger protein 574 [Source:ZFIN;Acc:ZDB-GENE-100922-259]
		ENSGACG00000009448	-1.06964050068709	4.72147820779694	13.2132155114297	0.00177437987239941	0.0299452831961352
znf526	zinc finger protein 526 [Source:ZFIN;Acc:ZDB-GENE-100922-260]	ENSGACG00000009449	1.44519195226366	2.85232590775412	18.5827234065061	0.000380984274763345	0.0136704624737467	znf526	zinc finger protein 526 [Source:ZFIN;Acc:ZDB-GENE-100922-260]
zranb2	zinc finger, RAN-binding domain containing 2 [Source:ZFIN;Acc:ZDB-GENE-040426-2743]	ENSGACG00000009457	-0.908828378362502	6.19957562999312	20.4061875332911	0.000238513773403131	0.0108707839302268	zranb2	zinc finger, RAN-binding domain containing 2 [Source:ZFIN;Acc:ZDB-GENE-040426-2743]
dedd1	death effector domain-containing 1 [Source:ZFIN;Acc:ZDB-GENE-000616-2]	ENSGACG00000009481	-0.728921655326502	6.04761630897423	12.2508828054631	0.0024094941919347	0.0349409189255265	dedd1	death effector domain-containing 1 [Source:ZFIN;Acc:ZDB-GENE-000616-2]
grhl3	grainyhead-like transcription factor 3 [Source:ZFIN;Acc:ZDB-GENE-030131-9854]	ENSGACG00000009501	0.959315918647601	6.73039542781113	13.8516627972108	0.00145663796107485	0.0267180618958875	grhl3	grainyhead-like transcription factor 3 [Source:ZFIN;Acc:ZDB-GENE-030131-9854]
ADRA2A	adrenoceptor alpha 2A [Source:HGNC Symbol;Acc:HGNC:281]	ENSGACG00000009518	-1.85055752799654	1.0480146139533	12.3403199651992	0.0023408878995832	0.0343166924023521	ADRA2A	adrenoceptor alpha 2A [Source:HGNC Symbol;Acc:HGNC:281]
		ENSGACG00000009520	1.2276050509759	5.63551292349184	22.2164374786176	0.000153236825026743	0.00864879033277374
	ATPase Na+/K+ transporting subunit alpha 3a [Source:ZFIN;Acc:ZDB-GENE-001212-7]	ENSGACG00000009524	1.33229386917137	7.95046730596908	18.103451852138	0.000432654084348791	0.0143655007494981		ATPase Na+/K+ transporting subunit alpha 3a [Source:ZFIN;Acc:ZDB-GENE-001212-7]
tpcn1	two pore segment channel 1 [Source:ZFIN;Acc:ZDB-GENE-060526-199]	ENSGACG00000009537	-0.845102238420461	5.00865657141486	13.9847375448495	0.00139870518629881	0.0262029526237908	tpcn1	two pore segment channel 1 [Source:ZFIN;Acc:ZDB-GENE-060526-199]
rnf139	ring finger protein 139 [Source:ZFIN;Acc:ZDB-GENE-080401-4]	ENSGACG00000009551	1.67654226598918	4.03273884405317	20.0396975290004	0.000261557071927428	0.0112974423212407	rnf139	ring finger protein 139 [Source:ZFIN;Acc:ZDB-GENE-080401-4]
		ENSGACG00000009552	1.65907751399729	3.04841627968144	13.074074658747	0.00185343623377785	0.0305949909450767
stimate	STIM activating enhance [Source:ZFIN;Acc:ZDB-GENE-040426-1198]	ENSGACG00000009563	-1.15332369185405	3.07160533570515	12.1284153567002	0.00250709790876004	0.0354935065653317	stimate	STIM activating enhance [Source:ZFIN;Acc:ZDB-GENE-040426-1198]
		ENSGACG00000009571	-1.63764278295719	3.94798930428173	25.4213714111227	7.34939760758563e-05	0.00604112983958225
mgmt	O-6-methylguanine-DNA methyltransferase [Source:ZFIN;Acc:ZDB-GENE-120614-1]	ENSGACG00000009577	-1.65708070736975	2.10908647254987	13.0620211894344	0.0018604670732451	0.0306169407732909	mgmt	O-6-methylguanine-DNA methyltransferase [Source:ZFIN;Acc:ZDB-GENE-120614-1]
ttll7	tubulin tyrosine ligase-like family, member 7 [Source:ZFIN;Acc:ZDB-GENE-070112-2112]	ENSGACG00000009588	-1.53304754550587	3.30584719367871	16.2100029894327	0.000728160518024162	0.0187402461755388	ttll7	tubulin tyrosine ligase-like family, member 7 [Source:ZFIN;Acc:ZDB-GENE-070112-2112]
ythdf2	YTH N(6)-methyladenosine RNA binding protein 2 [Source:NCBI gene;Acc:393220]	ENSGACG00000009603	0.67995313738325	5.61648145159378	11.6346070145808	0.00294787558793222	0.0386437946274825	ythdf2	YTH N(6)-methyladenosine RNA binding protein 2 [Source:NCBI gene;Acc:393220]
adam12	ADAM metallopeptidase domain 12 [Source:ZFIN;Acc:ZDB-GENE-070809-1]	ENSGACG00000009617	-1.71637149314578	1.34595807380271	10.4816025489888	0.00435520733698707	0.0477324798681624	adam12	ADAM metallopeptidase domain 12 [Source:ZFIN;Acc:ZDB-GENE-070809-1]
ino80e	INO80 complex subunit E [Source:ZFIN;Acc:ZDB-GENE-040426-1818]	ENSGACG00000009624	-0.658043396998223	5.13487249700755	10.3198076805629	0.00460698262333528	0.0490569048542992	ino80e	INO80 complex subunit E [Source:ZFIN;Acc:ZDB-GENE-040426-1818]
edrf1	erythroid differentiation regulatory factor 1 [Source:ZFIN;Acc:ZDB-GENE-131121-620]	ENSGACG00000009631	-1.05160333707236	4.52837938937007	10.9534650825466	0.00370440983532718	0.0434998154934083	edrf1	erythroid differentiation regulatory factor 1 [Source:ZFIN;Acc:ZDB-GENE-131121-620]
		ENSGACG00000009638	-2.0088251726039	0.896465601182588	10.26144826481	0.00470175162835122	0.049639528495653
vcp	valosin containing protein [Source:NCBI gene;Acc:327197]	ENSGACG00000009640	0.891778718370777	8.62196828527444	13.3902962843078	0.00167914084401814	0.0290083472699776	vcp	valosin containing protein [Source:NCBI gene;Acc:327197]
APOBEC2	apolipoprotein B mRNA editing enzyme, catalytic polypeptide-like 2b [Source:ZFIN;Acc:ZDB-GENE-090618-1]	ENSGACG00000009663	1.3164999729841	5.10955026762004	12.0426776189381	0.0026098666679022	0.036341885813805	APOBEC2	apolipoprotein B mRNA editing enzyme, catalytic polypeptide-like 2b [Source:ZFIN;Acc:ZDB-GENE-090618-1]
RHOB	ras homolog family member B [Source:HGNC Symbol;Acc:HGNC:668]	ENSGACG00000009667	2.18837693576708	3.03002102478344	17.5601603023418	0.000500839547324484	0.0153218791648917	RHOB	ras homolog family member B [Source:HGNC Symbol;Acc:HGNC:668]
dnase2b	deoxyribonuclease II beta [Source:ZFIN;Acc:ZDB-GENE-090824-2]	ENSGACG00000009671	-1.09217727678554	3.88421136652982	20.0173006027364	0.000263043325653834	0.0113249976828889	dnase2b	deoxyribonuclease II beta [Source:ZFIN;Acc:ZDB-GENE-090824-2]
FAM53B	family with sequence similarity 53 member B [Source:HGNC Symbol;Acc:HGNC:28968]	ENSGACG00000009695	-0.996271868959889	4.69026408565069	15.6286872786497	0.000859659852137439	0.0206644283653184	FAM53B	family with sequence similarity 53 member B [Source:HGNC Symbol;Acc:HGNC:28968]
ikzf5	IKAROS family zinc finger 5 [Source:NCBI gene;Acc:402893]	ENSGACG00000009720	-2.20794157803224	2.40491205348502	32.6134943537642	1.70063216593908e-05	0.00307852638488141	ikzf5	IKAROS family zinc finger 5 [Source:NCBI gene;Acc:402893]
six9	SIX homeobox 9 [Source:ZFIN;Acc:ZDB-GENE-990621-11]	ENSGACG00000009726	1.88784884850215	2.18620710675712	17.2625205757862	0.000543196045501038	0.0161763983162056	six9	SIX homeobox 9 [Source:ZFIN;Acc:ZDB-GENE-990621-11]
phlda3	pleckstrin homology-like domain, family A, member 3 [Source:NCBI gene;Acc:368779]	ENSGACG00000009727	2.24650360023605	1.9102691968753	11.0489263798013	0.00358638663411277	0.0427053030762681	phlda3	pleckstrin homology-like domain, family A, member 3 [Source:NCBI gene;Acc:368779]
si:ch211-154o6.2	si:ch211-154o6.2 [Source:ZFIN;Acc:ZDB-GENE-030131-2855]	ENSGACG00000009774	-0.740812786405676	5.6990882548365	15.4099360864701	0.000915809187327971	0.0213945385590387	si:ch211-154o6.2	si:ch211-154o6.2 [Source:ZFIN;Acc:ZDB-GENE-030131-2855]
znf143b	zinc finger protein 143b [Source:NCBI gene;Acc:393954]	ENSGACG00000009776	0.96429150344235	4.68047035473033	11.3133878239726	0.00328073974327576	0.0411010870948023	znf143b	zinc finger protein 143b [Source:NCBI gene;Acc:393954]
slc14a2	solute carrier family 14 member 2 [Source:ZFIN;Acc:ZDB-GENE-030131-4833]	ENSGACG00000009816	-1.45606559700575	7.2461929123675	24.3706937571398	9.29178632059092e-05	0.00671215686882387	slc14a2	solute carrier family 14 member 2 [Source:ZFIN;Acc:ZDB-GENE-030131-4833]
pfkfb4a	6-phosphofructo-2-kinase/fructose-2,6-biphosphatase 4a [Source:ZFIN;Acc:ZDB-GENE-051120-51]	ENSGACG00000009822	1.06490377681277	5.80410654067597	16.3393598979697	0.000702039754021066	0.0184813112369827	pfkfb4a	6-phosphofructo-2-kinase/fructose-2,6-biphosphatase 4a [Source:ZFIN;Acc:ZDB-GENE-051120-51]
		ENSGACG00000009852	-1.22942758825674	4.79018517407724	12.4376131201332	0.00226871484334181	0.0336545394783954
trip10a	thyroid hormone receptor interactor 10a [Source:NCBI gene;Acc:492762]	ENSGACG00000009854	-1.04253079917817	4.73241500362837	13.0292752451589	0.00187971821267401	0.0307016063460266	trip10a	thyroid hormone receptor interactor 10a [Source:NCBI gene;Acc:492762]
ISYNA1	inositol-3-phosphate synthase 1 [Source:HGNC Symbol;Acc:HGNC:29821]	ENSGACG00000009858	1.09220987519584	6.60357991554314	21.2937256500631	0.000191491871545805	0.00967123994506102	ISYNA1	inositol-3-phosphate synthase 1 [Source:HGNC Symbol;Acc:HGNC:29821]
dlx3b	distal-less homeobox 3b [Source:NCBI gene;Acc:30585]	ENSGACG00000009888	1.17278916224685	2.15655545697066	10.3896523145761	0.00449635459607958	0.0485336574027008	dlx3b	distal-less homeobox 3b [Source:NCBI gene;Acc:30585]
tent2	terminal nucleotidyltransferase 2 [Source:NCBI gene;Acc:553626]	ENSGACG00000009902	-0.794193699312926	4.1140484735052	11.5606496364119	0.00302103948077497	0.0390312486565883	tent2	terminal nucleotidyltransferase 2 [Source:NCBI gene;Acc:553626]
uba1	ubiquitin-like modifier activating enzyme 1 [Source:ZFIN;Acc:ZDB-GENE-040426-2009]	ENSGACG00000009903	0.686976410580154	7.75055498888113	10.3708361881692	0.00452586309164211	0.0486478318114723	uba1	ubiquitin-like modifier activating enzyme 1 [Source:ZFIN;Acc:ZDB-GENE-040426-2009]
pex5	peroxisomal biogenesis factor 5 [Source:ZFIN;Acc:ZDB-GENE-040426-981]	ENSGACG00000009907	-0.726128945074776	4.66924340411239	10.7199104627324	0.00401185881180149	0.0455497232677476	pex5	peroxisomal biogenesis factor 5 [Source:ZFIN;Acc:ZDB-GENE-040426-981]
lpgat1	lysophosphatidylglycerol acyltransferase 1 [Source:ZFIN;Acc:ZDB-GENE-030131-2906]	ENSGACG00000009925	-1.07480926902583	3.47824142426145	13.6956987799494	0.00152795728503303	0.0275818378123646	lpgat1	lysophosphatidylglycerol acyltransferase 1 [Source:ZFIN;Acc:ZDB-GENE-030131-2906]
rbm10	RNA binding motif protein 10 [Source:ZFIN;Acc:ZDB-GENE-100922-245]	ENSGACG00000009953	-1.33002406150771	4.56552870656336	34.4282577176752	1.21572512411562e-05	0.00264683073981444	rbm10	RNA binding motif protein 10 [Source:ZFIN;Acc:ZDB-GENE-100922-245]
slc16a9a	solute carrier family 16 member 9a [Source:ZFIN;Acc:ZDB-GENE-040426-1364]	ENSGACG00000009969	-2.83972677536255	5.23110060857792	100.899506763958	5.15439277073048e-09	2.76808073097462e-05	slc16a9a	solute carrier family 16 member 9a [Source:ZFIN;Acc:ZDB-GENE-040426-1364]
taf4a	TAF4A RNA polymerase II, TATA box binding protein (TBP)-associated factor [Source:ZFIN;Acc:ZDB-GENE-131127-579]	ENSGACG00000009979	-0.875641199608046	3.78205927476751	11.3438536871323	0.00324743556620614	0.0408745581305837	taf4a	TAF4A RNA polymerase II, TATA box binding protein (TBP)-associated factor [Source:ZFIN;Acc:ZDB-GENE-131127-579]
		ENSGACG00000010000	2.44194132015413	8.30642180366465	14.2738230752702	0.00177504471803793	0.0299452831961352
d2hgdh	D-2-hydroxyglutarate dehydrogenase [Source:NCBI gene;Acc:565889]	ENSGACG00000010002	-0.903968827711944	3.46735233365565	11.0387529829076	0.00359876266998555	0.0427578653216351	d2hgdh	D-2-hydroxyglutarate dehydrogenase [Source:NCBI gene;Acc:565889]
polk	polymerase (DNA directed) kappa [Source:ZFIN;Acc:ZDB-GENE-060526-137]	ENSGACG00000010020	-0.961579079576787	4.62007660490152	16.8040996733113	0.000616430624543721	0.0172197999179056	polk	polymerase (DNA directed) kappa [Source:ZFIN;Acc:ZDB-GENE-060526-137]
poc5	POC5 centriolar protein homolog (Chlamydomonas) [Source:ZFIN;Acc:ZDB-GENE-060526-135]	ENSGACG00000010031	-3.13348100612935	2.2809929616815	37.142659650606	7.51831609377352e-06	0.00220231982885064	poc5	POC5 centriolar protein homolog (Chlamydomonas) [Source:ZFIN;Acc:ZDB-GENE-060526-135]
		ENSGACG00000010034	-3.69166536278085	2.39866992120806	48.8926660296741	1.19912295111285e-06	0.000869382438447362
phf20a	PHD finger protein 20, a [Source:ZFIN;Acc:ZDB-GENE-070912-270]	ENSGACG00000010085	0.852723158107694	4.86715993180792	14.1220771958595	0.00134158882536321	0.0257313542445556	phf20a	PHD finger protein 20, a [Source:ZFIN;Acc:ZDB-GENE-070912-270]
brd4	bromodomain containing 4 [Source:NCBI gene;Acc:570531]	ENSGACG00000010106	1.57651182154701	6.88808662761792	16.0445576478116	0.000823483008855382	0.0200371789821827	brd4	bromodomain containing 4 [Source:NCBI gene;Acc:570531]
tab3	TGF-beta activated kinase 1 (MAP3K7) binding protein 3 [Source:ZFIN;Acc:ZDB-GENE-060503-408]	ENSGACG00000010107	1.30196810046249	4.26936881136269	22.6730509432729	0.000137505153677558	0.00843991550844961	tab3	TGF-beta activated kinase 1 (MAP3K7) binding protein 3 [Source:ZFIN;Acc:ZDB-GENE-060503-408]
tra2b	transformer 2 beta homolog [Source:ZFIN;Acc:ZDB-GENE-040426-1094]	ENSGACG00000010109	-1.27460597775866	4.58952396564954	18.3574002626347	0.000404369717099624	0.0140405183452415	tra2b	transformer 2 beta homolog [Source:ZFIN;Acc:ZDB-GENE-040426-1094]
flnca	filamin C, gamma a (actin binding protein 280) [Source:ZFIN;Acc:ZDB-GENE-070503-1]	ENSGACG00000010114	1.15697460282091	6.3327389136447	10.7885908029616	0.00397959108013765	0.04534313429427	flnca	filamin C, gamma a (actin binding protein 280) [Source:ZFIN;Acc:ZDB-GENE-070503-1]
		ENSGACG00000010115	-1.14144081754393	4.94456551440607	33.7199404422607	1.38392027581309e-05	0.00284908464264052
atg9a	ATG9 autophagy related 9 homolog A (S. cerevisiae) [Source:ZFIN;Acc:ZDB-GENE-070209-65]	ENSGACG00000010122	-0.886142321421241	6.64689424063552	22.4771451611383	0.000144024113945715	0.00859397222140524	atg9a	ATG9 autophagy related 9 homolog A (S. cerevisiae) [Source:ZFIN;Acc:ZDB-GENE-070209-65]
si:dkey-30h22.11	si:dkey-30h22.11 [Source:ZFIN;Acc:ZDB-GENE-110411-104]	ENSGACG00000010129	-1.72217557570855	3.54975601675477	29.8159175452506	2.92505038031704e-05	0.00418682418518861	si:dkey-30h22.11	si:dkey-30h22.11 [Source:ZFIN;Acc:ZDB-GENE-110411-104]
usp40	ubiquitin specific peptidase 40 [Source:ZFIN;Acc:ZDB-GENE-060518-5]	ENSGACG00000010156	-1.08619973151978	4.94666083712297	17.207205158385	0.000551498094605933	0.0163175848280412	usp40	ubiquitin specific peptidase 40 [Source:ZFIN;Acc:ZDB-GENE-060518-5]
si:dkeyp-97b10.3	si:dkeyp-97b10.3 [Source:ZFIN;Acc:ZDB-GENE-131121-429]	ENSGACG00000010161	-0.742115044921502	5.2413906482475	11.7196472341475	0.00286617766803481	0.0380998254205519	si:dkeyp-97b10.3	si:dkeyp-97b10.3 [Source:ZFIN;Acc:ZDB-GENE-131121-429]
tapbpl	TAP binding protein like [Source:ZFIN;Acc:ZDB-GENE-121003-1]	ENSGACG00000010169	-0.972472299116212	5.92195192368096	12.6318539444177	0.00213191695386365	0.032836820309462	tapbpl	TAP binding protein like [Source:ZFIN;Acc:ZDB-GENE-121003-1]
top1l	DNA topoisomerase I, like [Source:ZFIN;Acc:ZDB-GENE-060616-217]	ENSGACG00000010175	1.06072088776549	6.24363734175081	19.3463216408114	0.000312222483838618	0.0120918664353942	top1l	DNA topoisomerase I, like [Source:ZFIN;Acc:ZDB-GENE-060616-217]
FGD6	FYVE, RhoGEF and PH domain containing 6 [Source:HGNC Symbol;Acc:HGNC:21740]	ENSGACG00000010186	-1.78846924949338	4.1293471184349	24.3514627778002	9.33227694504715e-05	0.00671215686882387	FGD6	FYVE, RhoGEF and PH domain containing 6 [Source:HGNC Symbol;Acc:HGNC:21740]
		ENSGACG00000010203	-1.03657188817055	3.25037085763592	11.6050456679845	0.00297688023109361	0.0388290923813177
hcfc1a	host cell factor C1a [Source:ZFIN;Acc:ZDB-GENE-030912-10]	ENSGACG00000010222	0.782118176339006	6.23352336433971	13.0094816845723	0.0018914621557723	0.0307016063460266	hcfc1a	host cell factor C1a [Source:ZFIN;Acc:ZDB-GENE-030912-10]
p2ry12	purinergic receptor P2Y12 [Source:ZFIN;Acc:ZDB-GENE-110208-4]	ENSGACG00000010226	-2.18967412999638	1.2526044413422	13.6510973503918	0.00154906058111703	0.0277607508591507	p2ry12	purinergic receptor P2Y12 [Source:ZFIN;Acc:ZDB-GENE-110208-4]
pts	6-pyruvoyltetrahydropterin synthase [Source:ZFIN;Acc:ZDB-GENE-070615-3]	ENSGACG00000010227	2.01222890698051	1.95960903851288	11.7425650560082	0.00284459434416536	0.0379067489485923	pts	6-pyruvoyltetrahydropterin synthase [Source:ZFIN;Acc:ZDB-GENE-070615-3]
fam149b1	family with sequence similarity 149 member B1 [Source:NCBI gene;Acc:791183]	ENSGACG00000010255	-1.11874962739719	3.11237130866812	12.649591526399	0.0021198897704656	0.0327769137159034	fam149b1	family with sequence similarity 149 member B1 [Source:NCBI gene;Acc:791183]
manea	mannosidase, endo-alpha [Source:ZFIN;Acc:ZDB-GENE-040912-87]	ENSGACG00000010260	-1.01859333795957	5.45192218538088	18.7304868412427	0.00036646460483472	0.0133275648950162	manea	mannosidase, endo-alpha [Source:ZFIN;Acc:ZDB-GENE-040912-87]
dnajc9	DnaJ (Hsp40) homolog, subfamily C, member 9 [Source:ZFIN;Acc:ZDB-GENE-040718-130]	ENSGACG00000010267	-1.25213185488513	3.3364619919904	15.6553182596742	0.00085308936282722	0.0205909124159259	dnajc9	DnaJ (Hsp40) homolog, subfamily C, member 9 [Source:ZFIN;Acc:ZDB-GENE-040718-130]
dhx36	DEAH (Asp-Glu-Ala-His) box polypeptide 36 [Source:ZFIN;Acc:ZDB-GENE-050419-20]	ENSGACG00000010276	-0.779641349171975	4.8045330162109	12.0083979756224	0.00260703911106545	0.0363339161923663	dhx36	DEAH (Asp-Glu-Ala-His) box polypeptide 36 [Source:ZFIN;Acc:ZDB-GENE-050419-20]
timm44	translocase of inner mitochondrial membrane 44 homolog (yeast) [Source:ZFIN;Acc:ZDB-GENE-030131-145]	ENSGACG00000010289	-0.727126028517436	5.00534210653406	10.3203691261826	0.00460608131610273	0.0490569048542992	timm44	translocase of inner mitochondrial membrane 44 homolog (yeast) [Source:ZFIN;Acc:ZDB-GENE-030131-145]
GPR149	G protein-coupled receptor 149 [Source:HGNC Symbol;Acc:HGNC:23627]	ENSGACG00000010302	-2.07823654053056	0.233509686727052	12.11143830195	0.00252097241008785	0.0355651370393391	GPR149	G protein-coupled receptor 149 [Source:HGNC Symbol;Acc:HGNC:23627]
ptk6b	PTK6 protein tyrosine kinase 6b [Source:ZFIN;Acc:ZDB-GENE-060929-1150]	ENSGACG00000010303	1.01042129260119	4.81740698684559	12.5274980890761	0.00220423328891141	0.0333618586790268	ptk6b	PTK6 protein tyrosine kinase 6b [Source:ZFIN;Acc:ZDB-GENE-060929-1150]
pdia8	protein disulfide isomerase family A, member 8 [Source:ZFIN;Acc:ZDB-GENE-040801-20]	ENSGACG00000010314	-0.994249502989227	4.1377971617979	15.4376921706524	0.000908464008332494	0.0213507772861021	pdia8	protein disulfide isomerase family A, member 8 [Source:ZFIN;Acc:ZDB-GENE-040801-20]
tfe3b	transcription factor binding to IGHM enhancer 3b [Source:ZFIN;Acc:ZDB-GENE-010919-3]	ENSGACG00000010355	0.947481927257605	5.97649995493397	19.6689700730755	0.000287406426678995	0.0118523997723687	tfe3b	transcription factor binding to IGHM enhancer 3b [Source:ZFIN;Acc:ZDB-GENE-010919-3]
		ENSGACG00000010356	-1.7751718335113	3.36074201121647	10.7717290490835	0.00407453995967277	0.0458734544306695
adrm1	adhesion regulating molecule 1 [Source:NCBI gene;Acc:796450]	ENSGACG00000010370	0.688452609534077	6.38631118319311	11.3094740021941	0.00328504571880323	0.0411230548373262	adrm1	adhesion regulating molecule 1 [Source:NCBI gene;Acc:796450]
C3orf33	chromosome 3 open reading frame 33 [Source:HGNC Symbol;Acc:HGNC:26434]	ENSGACG00000010386	-1.47562772360373	3.36340698325936	18.0648457727999	0.00043714313700712	0.01437856549072	C3orf33	chromosome 3 open reading frame 33 [Source:HGNC Symbol;Acc:HGNC:26434]
trim35-12	tripartite motif containing 35-12 [Source:ZFIN;Acc:ZDB-GENE-110920-4]	ENSGACG00000010396	0.854425618919846	3.95231650091065	10.7623003417092	0.0039540052769445	0.0452591378033679	trim35-12	tripartite motif containing 35-12 [Source:ZFIN;Acc:ZDB-GENE-110920-4]
KIAA0825	KIAA0825 [Source:HGNC Symbol;Acc:HGNC:28532]	ENSGACG00000010402	-1.94756249267435	1.4994669030281	10.7534682804012	0.00396598206388229	0.0452591378033679	KIAA0825	KIAA0825 [Source:HGNC Symbol;Acc:HGNC:28532]
zgc:112083	zgc:112083 [Source:ZFIN;Acc:ZDB-GENE-050417-284]	ENSGACG00000010410	-1.31610714933549	3.98706385849979	25.3720131944891	7.42983233295977e-05	0.00607624511250329	zgc:112083	zgc:112083 [Source:ZFIN;Acc:ZDB-GENE-050417-284]
		ENSGACG00000010413	-2.59107888102194	3.27941565467986	36.2936049237042	8.71486972440776e-06	0.0022478406037381
		ENSGACG00000010415	-1.39561203902646	3.93032337232438	19.4944342804454	0.000300547219928859	0.0120151768245009
dnajb1a	DnaJ heat shock protein family (Hsp40) member B1a [Source:ZFIN;Acc:ZDB-GENE-040801-90]	ENSGACG00000010423	1.42245484412546	4.23714827487185	16.7929994687104	0.000618334898710614	0.0172197999179056	dnajb1a	DnaJ heat shock protein family (Hsp40) member B1a [Source:ZFIN;Acc:ZDB-GENE-040801-90]
ttc37	tetratricopeptide repeat domain 37 [Source:ZFIN;Acc:ZDB-GENE-110125-2]	ENSGACG00000010433	-1.1264035887398	5.16823318158698	15.397731647583	0.000919059749384427	0.0213945385590387	ttc37	tetratricopeptide repeat domain 37 [Source:ZFIN;Acc:ZDB-GENE-110125-2]
tmed10	transmembrane p24 trafficking protein 10 [Source:ZFIN;Acc:ZDB-GENE-030131-4915]	ENSGACG00000010450	0.706215415226499	7.37778674237447	10.878288248617	0.00380040580131116	0.0441444397007383	tmed10	transmembrane p24 trafficking protein 10 [Source:ZFIN;Acc:ZDB-GENE-030131-4915]
arsk	arylsulfatase family, member K [Source:NCBI gene;Acc:562412]	ENSGACG00000010462	-1.97695418510365	3.28437981575097	15.5800459248187	0.000871806425201394	0.0208084049132143	arsk	arylsulfatase family, member K [Source:NCBI gene;Acc:562412]
	anti-silencing function 1Bb histone chaperone [Source:NCBI gene;Acc:792029]	ENSGACG00000010463	0.993025873010953	4.11841056958556	12.1507315858442	0.00248898915435017	0.0354935065653317		anti-silencing function 1Bb histone chaperone [Source:NCBI gene;Acc:792029]
si:dkey-26c10.5	si:dkey-26c10.5 [Source:ZFIN;Acc:ZDB-GENE-060607-13]	ENSGACG00000010466	-0.74929129085971	5.2279125757301	13.2984710376859	0.00172779714490704	0.0294055071494635	si:dkey-26c10.5	si:dkey-26c10.5 [Source:ZFIN;Acc:ZDB-GENE-060607-13]
rbm5	RNA binding motif protein 5 [Source:ZFIN;Acc:ZDB-GENE-030131-3022]	ENSGACG00000010469	-0.780979710131845	7.61550322047178	16.5996580945066	0.000652573154017097	0.0177895196013019	rbm5	RNA binding motif protein 5 [Source:ZFIN;Acc:ZDB-GENE-030131-3022]
arrdc3a	arrestin domain containing 3a [Source:ZFIN;Acc:ZDB-GENE-030131-2913]	ENSGACG00000010472	-3.14623631002995	6.73371135843532	236.924255102946	3.80025371812952e-12	6.12258876527847e-08	arrdc3a	arrestin domain containing 3a [Source:ZFIN;Acc:ZDB-GENE-030131-2913]
slc2a3b	solute carrier family 2 member 3b [Source:ZFIN;Acc:ZDB-GENE-121031-5]	ENSGACG00000010483	2.15738656018819	6.70258507721362	33.5492652226267	1.53923629896151e-05	0.00292137502544663	slc2a3b	solute carrier family 2 member 3b [Source:ZFIN;Acc:ZDB-GENE-121031-5]
		ENSGACG00000010491	-1.20722038906012	2.62908321518788	11.870861510396	0.00272706290793304	0.0370452871076807
rcn2	reticulocalbin 2 [Source:ZFIN;Acc:ZDB-GENE-050706-62]	ENSGACG00000010496	-1.18314739236863	3.67716490959373	11.6357222833522	0.00294678750301566	0.0386437946274825	rcn2	reticulocalbin 2 [Source:ZFIN;Acc:ZDB-GENE-050706-62]
dph6	diphthamine biosynthesis 6 [Source:NCBI gene;Acc:503603]	ENSGACG00000010500	-1.47446609618054	3.95426542861948	19.5284174481045	0.000297937260764826	0.0120001680204553	dph6	diphthamine biosynthesis 6 [Source:NCBI gene;Acc:503603]
CDIN1	chromosome 15 open reading frame 41 [Source:HGNC Symbol;Acc:HGNC:26929]	ENSGACG00000010507	-1.5976966626224	4.05937414004714	19.6656894918216	0.000287647465147797	0.0118523997723687	CDIN1	chromosome 15 open reading frame 41 [Source:HGNC Symbol;Acc:HGNC:26929]
scaper	S-phase cyclin A-associated protein in the ER [Source:ZFIN;Acc:ZDB-GENE-060303-5]	ENSGACG00000010509	-1.3276732079212	4.43595587213792	19.4081423458064	0.000307289263500174	0.0120918664353942	scaper	S-phase cyclin A-associated protein in the ER [Source:ZFIN;Acc:ZDB-GENE-060303-5]
hspa8b	heat shock protein family A (Hsp70) member 8b [Source:ZFIN;Acc:ZDB-GENE-121214-31]	ENSGACG00000010517	1.62249878867864	9.82768369629852	24.3834523356097	9.26503069444427e-05	0.00671215686882387	hspa8b	heat shock protein family A (Hsp70) member 8b [Source:ZFIN;Acc:ZDB-GENE-121214-31]
meis2a	Meis homeobox 2a [Source:ZFIN;Acc:ZDB-GENE-020122-2]	ENSGACG00000010527	-1.8240428034059	6.47435860661471	38.195193862496	6.28041452071688e-06	0.00198399526163274	meis2a	Meis homeobox 2a [Source:ZFIN;Acc:ZDB-GENE-020122-2]
ptpn21	protein tyrosine phosphatase non-receptor type 21 [Source:ZFIN;Acc:ZDB-GENE-080102-4]	ENSGACG00000010542	1.50551473912415	6.36313422398599	11.3120676507725	0.00366948028592789	0.0431936944625974	ptpn21	protein tyrosine phosphatase non-receptor type 21 [Source:ZFIN;Acc:ZDB-GENE-080102-4]
ylpm1	YLP motif containing 1 [Source:ZFIN;Acc:ZDB-GENE-030131-2196]	ENSGACG00000010546	-0.898582749678826	5.81462049430446	11.6702157537817	0.00291335473141784	0.038418768379483	ylpm1	YLP motif containing 1 [Source:ZFIN;Acc:ZDB-GENE-030131-2196]
sh3yl1	SH3 and SYLF domain containing 1 [Source:ZFIN;Acc:ZDB-GENE-040128-16]	ENSGACG00000010569	1.48961771539752	5.59136991591651	43.4494087803964	2.68489124276998e-06	0.0012358937946362	sh3yl1	SH3 and SYLF domain containing 1 [Source:ZFIN;Acc:ZDB-GENE-040128-16]
cldnk	claudin k [Source:ZFIN;Acc:ZDB-GENE-040801-201]	ENSGACG00000010574	1.53599218572375	2.63139707627049	12.802981788637	0.00201897533429292	0.0319425063340968	cldnk	claudin k [Source:ZFIN;Acc:ZDB-GENE-040801-201]
btr02	bloodthirsty-related gene family, member 2 [Source:ZFIN;Acc:ZDB-GENE-060825-228]	ENSGACG00000010579	1.42198210782389	4.84055694139816	29.5639470105973	3.07634187920141e-05	0.00418785798558986	btr02	bloodthirsty-related gene family, member 2 [Source:ZFIN;Acc:ZDB-GENE-060825-228]
smn1	survival of motor neuron 1, telomeric [Source:NCBI gene;Acc:30432]	ENSGACG00000010584	-0.891190967424365	4.99299693776884	17.6432753296332	0.000489676045391484	0.0151714822448119	smn1	survival of motor neuron 1, telomeric [Source:NCBI gene;Acc:30432]
KLHDC1	kelch domain containing 1 [Source:HGNC Symbol;Acc:HGNC:19836]	ENSGACG00000010590	-0.900584234626162	4.97926914712156	15.8129798428505	0.000815314987237535	0.0200236886575974	KLHDC1	kelch domain containing 1 [Source:HGNC Symbol;Acc:HGNC:19836]
fn3krp	fructosamine 3 kinase related protein [Source:ZFIN;Acc:ZDB-GENE-041010-192]	ENSGACG00000010637	-1.45479659773431	2.76052978662093	11.1658737007922	0.00344747609381834	0.0419639378249768	fn3krp	fructosamine 3 kinase related protein [Source:ZFIN;Acc:ZDB-GENE-041010-192]
dync2li1	dynein, cytoplasmic 2, light intermediate chain 1 [Source:NCBI gene;Acc:393452]	ENSGACG00000010638	-1.63795688972002	2.65238920367831	21.6172455392148	0.000176989577234511	0.00925804895722472	dync2li1	dynein, cytoplasmic 2, light intermediate chain 1 [Source:NCBI gene;Acc:393452]
slc16a1b	solute carrier family 16 member 1b [Source:ZFIN;Acc:ZDB-GENE-030515-5]	ENSGACG00000010644	1.45826070321725	5.31042935286862	12.306315597374	0.00250108370587988	0.0354935065653317	slc16a1b	solute carrier family 16 member 1b [Source:ZFIN;Acc:ZDB-GENE-030515-5]
tbcd	tubulin folding cofactor D [Source:ZFIN;Acc:ZDB-GENE-060823-1]	ENSGACG00000010647	-0.673606078940774	5.44013053227764	14.4696568285695	0.00120828189209702	0.0241382101994694	tbcd	tubulin folding cofactor D [Source:ZFIN;Acc:ZDB-GENE-060823-1]
c2cd4a	C2 calcium dependent domain containing 4A [Source:ZFIN;Acc:ZDB-GENE-030131-5712]	ENSGACG00000010669	-1.66094587307711	1.28781066395751	11.0205565240903	0.00362101778181285	0.042895748149108	c2cd4a	C2 calcium dependent domain containing 4A [Source:ZFIN;Acc:ZDB-GENE-030131-5712]
		ENSGACG00000010681	-1.45407848062081	3.74745867878448	19.3854081314845	0.000309093304536583	0.0120918664353942
ice2	interactor of little elongator complex ELL subunit 2 [Source:ZFIN;Acc:ZDB-GENE-060306-1]	ENSGACG00000010682	-1.35769762604448	4.16457387529767	11.7999496061173	0.00279134126323128	0.0375138641201413	ice2	interactor of little elongator complex ELL subunit 2 [Source:ZFIN;Acc:ZDB-GENE-060306-1]
lima1a	LIM domain and actin binding 1a [Source:ZFIN;Acc:ZDB-GENE-001120-1]	ENSGACG00000010685	2.06184304861891	5.83867277230456	18.8137448117085	0.000447130218528224	0.0145529594963802	lima1a	LIM domain and actin binding 1a [Source:ZFIN;Acc:ZDB-GENE-001120-1]
spryd3	SPRY domain containing 3 [Source:ZFIN;Acc:ZDB-GENE-070928-22]	ENSGACG00000010687	-1.55189487555168	3.46208994982922	17.9866339620569	0.000446396767716734	0.0145529594963802	spryd3	SPRY domain containing 3 [Source:ZFIN;Acc:ZDB-GENE-070928-22]
cemip2	cell migration inducing hyaluronidase 2 [Source:NCBI gene;Acc:566851]	ENSGACG00000010690	0.89148196592845	4.25384537322394	11.1674585011249	0.00344563532775851	0.0419639378249768	cemip2	cell migration inducing hyaluronidase 2 [Source:NCBI gene;Acc:566851]
atraid	all-trans retinoic acid-induced differentiation factor [Source:NCBI gene;Acc:553468]	ENSGACG00000010698	-0.923695155304966	5.57163016575968	14.1243777536154	0.00134065442620278	0.0257313542445556	atraid	all-trans retinoic acid-induced differentiation factor [Source:NCBI gene;Acc:553468]
		ENSGACG00000010710	-1.04507309149169	6.76540686687436	22.6486452785123	0.00013829915549815	0.00843991550844961
pan2	poly(A) specific ribonuclease subunit PAN2 [Source:ZFIN;Acc:ZDB-GENE-030131-3113]	ENSGACG00000010722	-0.707904903742333	5.43934916980001	10.3615032072735	0.00454057973467248	0.048703914850405	pan2	poly(A) specific ribonuclease subunit PAN2 [Source:ZFIN;Acc:ZDB-GENE-030131-3113]
		ENSGACG00000010740	1.28600280979068	5.41803765024738	19.6705216577579	0.000287292503093252	0.0118523997723687
ift52	intraflagellar transport 52 homolog (Chlamydomonas) [Source:ZFIN;Acc:ZDB-GENE-040614-3]	ENSGACG00000010767	-1.53147242009316	3.48566897605729	26.4461931484017	5.87939787368281e-05	0.00560817535167884	ift52	intraflagellar transport 52 homolog (Chlamydomonas) [Source:ZFIN;Acc:ZDB-GENE-040614-3]
nr4a1	nuclear receptor subfamily 4, group A, member 1 [Source:ZFIN;Acc:ZDB-GENE-040704-11]	ENSGACG00000010788	4.03067769737903	5.76498756057972	62.0771116616315	4.0852549020255e-07	0.000437234870191241	nr4a1	nuclear receptor subfamily 4, group A, member 1 [Source:ZFIN;Acc:ZDB-GENE-040704-11]
SRBD1	S1 RNA binding domain 1 [Source:HGNC Symbol;Acc:HGNC:25521]	ENSGACG00000010794	-2.05909999130065	1.83419002349678	10.3373882366907	0.00457885316101436	0.0489514952071017	SRBD1	S1 RNA binding domain 1 [Source:HGNC Symbol;Acc:HGNC:25521]
arhgap5	Rho GTPase activating protein 5 [Source:ZFIN;Acc:ZDB-GENE-081014-1]	ENSGACG00000010805	1.59197616843259	6.39632067317858	32.3900067082079	1.77390495988119e-05	0.00314059151743362	arhgap5	Rho GTPase activating protein 5 [Source:ZFIN;Acc:ZDB-GENE-081014-1]
dgkaa	diacylglycerol kinase, alpha a [Source:ZFIN;Acc:ZDB-GENE-060616-305]	ENSGACG00000010810	-0.874401300957443	5.94344945640827	11.0722807505645	0.00355815493470068	0.0425262864636221	dgkaa	diacylglycerol kinase, alpha a [Source:ZFIN;Acc:ZDB-GENE-060616-305]
egr3	early growth response 3 [Source:ZFIN;Acc:ZDB-GENE-040718-394]	ENSGACG00000010820	3.28853712787804	3.94733346977703	25.1396321223118	0.000103533613532058	0.00703969966228275	egr3	early growth response 3 [Source:ZFIN;Acc:ZDB-GENE-040718-394]
ppp4r3b	protein phosphatase 4, regulatory subunit 3B [Source:ZFIN;Acc:ZDB-GENE-030131-8142]	ENSGACG00000010826	0.846810580832324	5.15353533794491	11.1492633909633	0.00346683528856151	0.0420482253061567	ppp4r3b	protein phosphatase 4, regulatory subunit 3B [Source:ZFIN;Acc:ZDB-GENE-030131-8142]
txnrd3	thioredoxin reductase 3 [Source:ZFIN;Acc:ZDB-GENE-030327-3]	ENSGACG00000010836	1.07478473369725	6.86476026179478	20.7750390289952	0.000217572762556892	0.0104015275298341	txnrd3	thioredoxin reductase 3 [Source:ZFIN;Acc:ZDB-GENE-030327-3]
cs	citrate synthase [Source:NCBI gene;Acc:322339]	ENSGACG00000010851	0.723488390059997	7.05608321629643	12.1665446695618	0.00247624563036547	0.0354935065653317	cs	citrate synthase [Source:NCBI gene;Acc:322339]
malt3	MALT paracaspase 3 [Source:ZFIN;Acc:ZDB-GENE-050419-182]	ENSGACG00000010891	0.986599082437935	4.95720615697982	11.787432711323	0.00280286159132593	0.0375861848056295	malt3	MALT paracaspase 3 [Source:ZFIN;Acc:ZDB-GENE-050419-182]
si:ch211-210c8.7	si:ch211-210c8.7 [Source:ZFIN;Acc:ZDB-GENE-090313-81]	ENSGACG00000010902	2.04251603769754	6.89307879045018	32.1753434159002	1.90521373192444e-05	0.00315653973021213	si:ch211-210c8.7	si:ch211-210c8.7 [Source:ZFIN;Acc:ZDB-GENE-090313-81]
hhat	hedgehog acyltransferase [Source:ZFIN;Acc:ZDB-GENE-051118-1]	ENSGACG00000010922	-2.34755605687955	2.34073430487544	17.8007772663834	0.000469270895747807	0.0148243596105743	hhat	hedgehog acyltransferase [Source:ZFIN;Acc:ZDB-GENE-051118-1]
tfcp2	transcription factor CP2 [Source:ZFIN;Acc:ZDB-GENE-030131-2523]	ENSGACG00000010929	-0.968098766926977	4.61845881577744	14.9037950594242	0.00106202208598853	0.022914274029272	tfcp2	transcription factor CP2 [Source:ZFIN;Acc:ZDB-GENE-030131-2523]
		ENSGACG00000010950	-1.19127977851117	4.30158752155426	18.0485047956251	0.000439058787882788	0.01437856549072
pld1b	phospholipase D1a [Source:ZFIN;Acc:ZDB-GENE-031002-2]	ENSGACG00000010958	0.741700583973618	5.3554163537801	10.7553884607008	0.00396337474953553	0.0452591378033679	pld1b	phospholipase D1a [Source:ZFIN;Acc:ZDB-GENE-031002-2]
zgc:153293	zgc:153293 [Source:ZFIN;Acc:ZDB-GENE-060825-315]	ENSGACG00000010963	-1.56917140363377	4.47613326205156	14.552300791241	0.00122453860975024	0.0243261917899952	zgc:153293	zgc:153293 [Source:ZFIN;Acc:ZDB-GENE-060825-315]
SGK1	serum/glucocorticoid regulated kinase 1 [Source:HGNC Symbol;Acc:HGNC:10810]	ENSGACG00000010973	1.32908092454543	7.31383097975411	24.840037212462	8.36150474905423e-05	0.00641486681009584	SGK1	serum/glucocorticoid regulated kinase 1 [Source:HGNC Symbol;Acc:HGNC:10810]
usp36	ubiquitin specific peptidase 36 [Source:ZFIN;Acc:ZDB-GENE-030131-5450]	ENSGACG00000011028	0.885266666729852	4.42169170081751	11.1991074928649	0.00340910309394405	0.0419639378249768	usp36	ubiquitin specific peptidase 36 [Source:ZFIN;Acc:ZDB-GENE-030131-5450]
tor3a	torsin family 3, member A [Source:ZFIN;Acc:ZDB-GENE-081104-165]	ENSGACG00000011032	-1.64263950271082	1.28445403510446	11.2220819631571	0.00338285429807881	0.0419639378249768	tor3a	torsin family 3, member A [Source:ZFIN;Acc:ZDB-GENE-081104-165]
		ENSGACG00000011041	0.954793009616928	7.58087191908914	12.6711545060137	0.00210537032825822	0.0326295270475812
cant1a	calcium activated nucleotidase 1a [Source:ZFIN;Acc:ZDB-GENE-040426-2441]	ENSGACG00000011067	0.966859347506194	5.87470234434061	21.394567818122	0.000186834830875868	0.00952562012734529	cant1a	calcium activated nucleotidase 1a [Source:ZFIN;Acc:ZDB-GENE-040426-2441]
sorbs3	sorbin and SH3 domain containing 3 [Source:ZFIN;Acc:ZDB-GENE-050327-1]	ENSGACG00000011068	-0.98420452603806	5.37297003411137	21.585319065591	0.000178365143771591	0.00926980913323902	sorbs3	sorbin and SH3 domain containing 3 [Source:ZFIN;Acc:ZDB-GENE-050327-1]
ATP9A	ATPase phospholipid transporting 9A (putative) [Source:HGNC Symbol;Acc:HGNC:13540]	ENSGACG00000011089	-1.47196325412971	4.94246749982546	23.474875456995	0.000114030530927929	0.00759151191644574	ATP9A	ATPase phospholipid transporting 9A (putative) [Source:HGNC Symbol;Acc:HGNC:13540]
dynll2a	dynein light chain LC8-type 2 [Source:HGNC Symbol;Acc:HGNC:24596]	ENSGACG00000011096	-1.39227009351754	3.49725308867765	16.0417322664002	0.000763768234004823	0.0191119992573484	dynll2a	dynein light chain LC8-type 2 [Source:HGNC Symbol;Acc:HGNC:24596]
cdan1	codanin 1 [Source:ZFIN;Acc:ZDB-GENE-110411-280]	ENSGACG00000011133	-1.39444301847199	3.92864062724555	21.8828825525308	0.000165989844580098	0.00890238405478262	cdan1	codanin 1 [Source:ZFIN;Acc:ZDB-GENE-110411-280]
gins4	GINS complex subunit 4 (Sld5 homolog) [Source:ZFIN;Acc:ZDB-GENE-040801-59]	ENSGACG00000011159	-1.86927537454537	2.48769320124518	12.9574097577807	0.00192274937527516	0.0310394941734049	gins4	GINS complex subunit 4 (Sld5 homolog) [Source:ZFIN;Acc:ZDB-GENE-040801-59]
bend5	BEN domain containing 5 [Source:ZFIN;Acc:ZDB-GENE-081104-460]	ENSGACG00000011164	-1.37892599534162	3.69053156046959	17.1546317321819	0.000559519337726406	0.0163898473638366	bend5	BEN domain containing 5 [Source:ZFIN;Acc:ZDB-GENE-081104-460]
nek8	NIMA-related kinase 8 [Source:NCBI gene;Acc:171094]	ENSGACG00000011167	-2.85407461513955	0.12155510283375	10.730458938228	0.00399737455283411	0.0455135699086292	nek8	NIMA-related kinase 8 [Source:NCBI gene;Acc:171094]
plekhg5b	pleckstrin homology domain containing, family G (with RhoGef domain) member 5b [Source:ZFIN;Acc:ZDB-GENE-090908-6]	ENSGACG00000011168	1.45578618808617	5.53563454335655	11.6090892054076	0.00321185421629466	0.0405852417872339	plekhg5b	pleckstrin homology domain containing, family G (with RhoGef domain) member 5b [Source:ZFIN;Acc:ZDB-GENE-090908-6]
gclm	glutamate-cysteine ligase, modifier subunit [Source:ZFIN;Acc:ZDB-GENE-030131-5906]	ENSGACG00000011182	1.19608036727658	6.73277644266653	25.5713427807919	7.11086180237302e-05	0.00593434128052611	gclm	glutamate-cysteine ligase, modifier subunit [Source:ZFIN;Acc:ZDB-GENE-030131-5906]
pole4	polymerase (DNA-directed), epsilon 4, accessory subunit [Source:ZFIN;Acc:ZDB-GENE-050522-309]	ENSGACG00000011233	-1.45320294024292	2.55984118795742	14.1607475529914	0.00132597812357555	0.0256764826309203	pole4	polymerase (DNA-directed), epsilon 4, accessory subunit [Source:ZFIN;Acc:ZDB-GENE-050522-309]
spty2d1	SPT2 chromatin protein domain containing 1 [Source:NCBI gene;Acc:337191]	ENSGACG00000011238	1.17021663372726	3.50591910363076	12.9095161715934	0.00195203517340074	0.0313239429070312	spty2d1	SPT2 chromatin protein domain containing 1 [Source:NCBI gene;Acc:337191]
phf2	PHD finger protein 2 [Source:NCBI gene;Acc:503778]	ENSGACG00000011241	-1.11869965292964	4.29991293827136	15.8540220832176	0.000805789001817426	0.0198502547527226	phf2	PHD finger protein 2 [Source:NCBI gene;Acc:503778]
ldha	lactate dehydrogenase A4 [Source:NCBI gene;Acc:30496]	ENSGACG00000011270	2.45700501951691	6.82524446440883	17.4916960625357	0.00076285111698957	0.0191119992573484	ldha	lactate dehydrogenase A4 [Source:NCBI gene;Acc:30496]
mbip	MAP3K12 binding inhibitory protein 1 [Source:ZFIN;Acc:ZDB-GENE-060810-43]	ENSGACG00000011304	-1.23037174587111	4.17025156545222	15.8580811788643	0.000804853615583906	0.0198502547527226	mbip	MAP3K12 binding inhibitory protein 1 [Source:ZFIN;Acc:ZDB-GENE-060810-43]
rps6ka5	ribosomal protein S6 kinase, polypeptide 5 [Source:ZFIN;Acc:ZDB-GENE-130530-693]	ENSGACG00000011310	-0.955036417019107	3.53041764210712	11.0837963256406	0.00354432572755993	0.0424239463571457	rps6ka5	ribosomal protein S6 kinase, polypeptide 5 [Source:ZFIN;Acc:ZDB-GENE-130530-693]
srl	sarcalumenin [Source:ZFIN;Acc:ZDB-GENE-061110-91]	ENSGACG00000011332	1.41532081565749	5.10865102300312	12.2468255852393	0.00249735855998677	0.0354935065653317	srl	sarcalumenin [Source:ZFIN;Acc:ZDB-GENE-061110-91]
ADCY9	adenylate cyclase 9 [Source:HGNC Symbol;Acc:HGNC:240]	ENSGACG00000011339	1.28249446885751	4.46224176345193	13.7529762464429	0.0015013237891651	0.0273617958905417	ADCY9	adenylate cyclase 9 [Source:HGNC Symbol;Acc:HGNC:240]
acbd3	acyl-Coenzyme A binding domain containing 3 [Source:ZFIN;Acc:ZDB-GENE-040426-1930]	ENSGACG00000011352	0.855703521935101	5.44848505366669	16.1637466566209	0.000737761477465901	0.018926871279384	acbd3	acyl-Coenzyme A binding domain containing 3 [Source:ZFIN;Acc:ZDB-GENE-040426-1930]
camk1gb	calcium/calmodulin-dependent protein kinase IGb [Source:ZFIN;Acc:ZDB-GENE-040426-1694]	ENSGACG00000011358	1.19392184269173	3.10677896108771	12.2700734703421	0.00239458666421788	0.0348026965120717	camk1gb	calcium/calmodulin-dependent protein kinase IGb [Source:ZFIN;Acc:ZDB-GENE-040426-1694]
cmtr1	cap methyltransferase 1 [Source:NCBI gene;Acc:393102]	ENSGACG00000011365	-1.08475248955776	5.77028514450917	24.1688018863799	9.72676801608354e-05	0.00681338954378791	cmtr1	cap methyltransferase 1 [Source:NCBI gene;Acc:393102]
		ENSGACG00000011380	-1.73205288106116	2.34234517214603	11.5426675722698	0.0030391329489685	0.0392021384634359
		ENSGACG00000011420	-0.949817476384038	7.43435866154396	24.4931961559175	9.03838326423054e-05	0.00665664579073642
si:dkey-119f1.1	si:dkey-119f1.1 [Source:ZFIN;Acc:ZDB-GENE-070705-287]	ENSGACG00000011457	-0.730517145830851	6.60149413627988	10.3517293881331	0.00455604878935071	0.0487732548272208	si:dkey-119f1.1	si:dkey-119f1.1 [Source:ZFIN;Acc:ZDB-GENE-070705-287]
nfasca	neurofascin homolog (chicken) a [Source:ZFIN;Acc:ZDB-GENE-080229-6]	ENSGACG00000011458	-1.25971933034072	4.29395555212067	14.786143483594	0.00109961231095371	0.023228649400519	nfasca	neurofascin homolog (chicken) a [Source:ZFIN;Acc:ZDB-GENE-080229-6]
b3glcta	beta 3-glucosyltransferase a [Source:ZFIN;Acc:ZDB-GENE-110411-147]	ENSGACG00000011460	-1.02396721941876	4.44602043815873	24.6675809895196	8.69076653615437e-05	0.00651241579832479	b3glcta	beta 3-glucosyltransferase a [Source:ZFIN;Acc:ZDB-GENE-110411-147]
ahi1	Abelson helper integration site 1 [Source:ZFIN;Acc:ZDB-GENE-060803-1]	ENSGACG00000011481	-1.50730575592979	3.55702472506837	20.4690910153883	0.000234789753763729	0.0107769165894229	ahi1	Abelson helper integration site 1 [Source:ZFIN;Acc:ZDB-GENE-060803-1]
FIG4	FIG4 phosphoinositide 5-phosphatase [Source:HGNC Symbol;Acc:HGNC:16873]	ENSGACG00000011495	-0.861208346448133	4.58747517956438	14.7821080747073	0.00110092761290556	0.023228649400519	FIG4	FIG4 phosphoinositide 5-phosphatase [Source:HGNC Symbol;Acc:HGNC:16873]
hdac12	histone deacetylase 12 [Source:ZFIN;Acc:ZDB-GENE-131121-613]	ENSGACG00000011521	-1.34693091054927	3.9275654467277	22.3938605454548	0.000146898660736713	0.00864169994380602	hdac12	histone deacetylase 12 [Source:ZFIN;Acc:ZDB-GENE-131121-613]
		ENSGACG00000011529	-1.07344563967017	3.18523710440234	13.4266125774567	0.00166031982437911	0.028793770388129
		ENSGACG00000011568	-0.851242701951154	4.02257031794757	10.9826061410887	0.00366792837264825	0.0431936944625974
polg	polymerase (DNA directed), gamma [Source:ZFIN;Acc:ZDB-GENE-060303-1]	ENSGACG00000011573	-1.14834727574683	3.57227218494555	11.5100771796794	0.00307223383266302	0.0394082478328295	polg	polymerase (DNA directed), gamma [Source:ZFIN;Acc:ZDB-GENE-060303-1]
rtn4a	reticulon 4a [Source:ZFIN;Acc:ZDB-GENE-030710-1]	ENSGACG00000011574	0.972797165177466	7.74994088224506	17.3139843725816	0.000535596487957167	0.0160092671938366	rtn4a	reticulon 4a [Source:ZFIN;Acc:ZDB-GENE-030710-1]
shprh	SNF2 histone linker PHD RING helicase [Source:ZFIN;Acc:ZDB-GENE-110512-2]	ENSGACG00000011582	-0.902604350825359	4.71918743336455	17.1216592380787	0.000564616064229501	0.0164555578840582	shprh	SNF2 histone linker PHD RING helicase [Source:ZFIN;Acc:ZDB-GENE-110512-2]
carnmt1	carnosine N-methyltransferase 1 [Source:ZFIN;Acc:ZDB-GENE-050306-48]	ENSGACG00000011583	-0.931925261541375	5.46871194884548	18.6318411356819	0.000376088188968991	0.0135855533912094	carnmt1	carnosine N-methyltransferase 1 [Source:ZFIN;Acc:ZDB-GENE-050306-48]
fanci	FA complementation group I [Source:ZFIN;Acc:ZDB-GENE-030131-2905]	ENSGACG00000011591	-1.64315251066748	3.33163572796307	20.8597406665866	0.000213057129383641	0.0103601309826258	fanci	FA complementation group I [Source:ZFIN;Acc:ZDB-GENE-030131-2905]
		ENSGACG00000011602	1.16467865654939	5.32831841042802	11.6757933874903	0.00290798841314609	0.038418768379483
khdc4	KH domain containing 4, pre-mRNA splicing factor [Source:NCBI gene;Acc:321686]	ENSGACG00000011621	-1.12729561119846	5.33849271056385	11.1765281543587	0.00345313496052007	0.0419639378249768	khdc4	KH domain containing 4, pre-mRNA splicing factor [Source:NCBI gene;Acc:321686]
	cytohesin 1a [Source:ZFIN;Acc:ZDB-GENE-030131-657]	ENSGACG00000011632	-0.891340520582165	5.36603261362988	13.009385477917	0.00189151943625811	0.0307016063460266		cytohesin 1a [Source:ZFIN;Acc:ZDB-GENE-030131-657]
	si:dkey-97o5.1 [Source:NCBI gene;Acc:553598]	ENSGACG00000011634	-1.21162088686412	3.02059440543972	11.1758100077264	0.00343595302899676	0.0419639378249768		si:dkey-97o5.1 [Source:NCBI gene;Acc:553598]
zbtb7b	zinc finger and BTB domain containing 7B [Source:ZFIN;Acc:ZDB-GENE-040426-1134]	ENSGACG00000011635	1.39794733006549	3.4505725278793	22.5863329850179	0.000140349541918178	0.00852931961950826	zbtb7b	zinc finger and BTB domain containing 7B [Source:ZFIN;Acc:ZDB-GENE-040426-1134]
zc3h15	zinc finger CCCH-type containing 15 [Source:NCBI gene;Acc:334307]	ENSGACG00000011648	1.01721167483786	5.97853461195839	26.6481131383009	5.63000551696138e-05	0.00555284233818589	zc3h15	zinc finger CCCH-type containing 15 [Source:NCBI gene;Acc:334307]
fbxo30b	F-box protein 30b [Source:ZFIN;Acc:ZDB-GENE-040426-1125]	ENSGACG00000011654	-2.25157884561334	2.37032849854693	19.0690215986207	0.00033545843685683	0.0125146070098398	fbxo30b	F-box protein 30b [Source:ZFIN;Acc:ZDB-GENE-040426-1125]
rbm45	RNA binding motif protein 45 [Source:ZFIN;Acc:ZDB-GENE-070122-4]	ENSGACG00000011659	0.791838881361006	6.37274136894583	10.5633526758202	0.00423386061053046	0.0468809129183892	rbm45	RNA binding motif protein 45 [Source:ZFIN;Acc:ZDB-GENE-070122-4]
snx14	sorting nexin 14 [Source:NCBI gene;Acc:555970]	ENSGACG00000011674	-0.808809293240811	6.4083168465942	16.6133524396652	0.000650080012676836	0.0177817301939499	snx14	sorting nexin 14 [Source:NCBI gene;Acc:555970]
setdb1b	SET domain bifurcated histone lysine methyltransferase 1b [Source:NCBI gene;Acc:768131]	ENSGACG00000011675	-1.2924634480356	4.7638976930423	25.5490217039213	7.14581471306602e-05	0.00593434128052611	setdb1b	SET domain bifurcated histone lysine methyltransferase 1b [Source:NCBI gene;Acc:768131]
sspn	sarcospan (Kras oncogene-associated gene) [Source:ZFIN;Acc:ZDB-GENE-051127-43]	ENSGACG00000011688	2.00560352927542	2.49699545433881	12.6384826254963	0.00212741342990573	0.0327988112624031	sspn	sarcospan (Kras oncogene-associated gene) [Source:ZFIN;Acc:ZDB-GENE-051127-43]
zmp:0000000735	zmp:0000000735 [Source:ZFIN;Acc:ZDB-GENE-130530-738]	ENSGACG00000011706	1.58419090123657	6.46276394116553	43.0657992951718	2.84950131906109e-06	0.00127523099309426	zmp:0000000735	zmp:0000000735 [Source:ZFIN;Acc:ZDB-GENE-130530-738]
filip1b	filamin A interacting protein 1b [Source:ZFIN;Acc:ZDB-GENE-030131-1935]	ENSGACG00000011776	1.45670385199569	3.10320950134908	11.8801951447433	0.00271872589056466	0.0369632006944196	filip1b	filamin A interacting protein 1b [Source:ZFIN;Acc:ZDB-GENE-030131-1935]
bach1a	BTB and CNC homology 1, basic leucine zipper transcription factor 1 a [Source:ZFIN;Acc:ZDB-GENE-060421-7601]	ENSGACG00000011798	0.805100687799651	4.66653879465407	10.8070886746837	0.00389388740330438	0.0448423302034573	bach1a	BTB and CNC homology 1, basic leucine zipper transcription factor 1 a [Source:ZFIN;Acc:ZDB-GENE-060421-7601]
srxn1	sulfiredoxin 1 homolog (S. cerevisiae) [Source:ZFIN;Acc:ZDB-GENE-091230-2]	ENSGACG00000011801	-1.50256457371944	2.7248746112049	14.7298428840662	0.00111812185983941	0.0233342762744465	srxn1	sulfiredoxin 1 homolog (S. cerevisiae) [Source:ZFIN;Acc:ZDB-GENE-091230-2]
rwdd2b	RWD domain containing 2B [Source:ZFIN;Acc:ZDB-GENE-041001-119]	ENSGACG00000011812	-1.75734603579277	2.1145109795226	18.7438605430232	0.000365181067920101	0.0133109325458388	rwdd2b	RWD domain containing 2B [Source:ZFIN;Acc:ZDB-GENE-041001-119]
cebpb	CCAAT enhancer binding protein beta [Source:ZFIN;Acc:ZDB-GENE-020111-3]	ENSGACG00000011827	1.65441526976562	7.36713283430936	11.7997725526913	0.00322375129975418	0.0406688160343185	cebpb	CCAAT enhancer binding protein beta [Source:ZFIN;Acc:ZDB-GENE-020111-3]
ric8b	RIC8 guanine nucleotide exchange factor B [Source:NCBI gene;Acc:334503]	ENSGACG00000011833	-0.792439934009404	5.36667336216193	20.1527241126676	0.000254197352008348	0.0112202014745384	ric8b	RIC8 guanine nucleotide exchange factor B [Source:NCBI gene;Acc:334503]
mob3c	MOB kinase activator 3C [Source:ZFIN;Acc:ZDB-GENE-040704-32]	ENSGACG00000011891	-0.874947140593224	4.65907035594405	13.4204684628278	0.00166348746835042	0.0288083346598458	mob3c	MOB kinase activator 3C [Source:ZFIN;Acc:ZDB-GENE-040704-32]
cog6	component of oligomeric golgi complex 6 [Source:ZFIN;Acc:ZDB-GENE-040426-909]	ENSGACG00000011922	-1.00535915934401	4.85005274090274	19.3481004645706	0.000312079314309744	0.0120918664353942	cog6	component of oligomeric golgi complex 6 [Source:ZFIN;Acc:ZDB-GENE-040426-909]
ergic2	si:ch211-225b10.3 [Source:ZFIN;Acc:ZDB-GENE-130531-53]	ENSGACG00000011958	-0.866004553753716	4.79449316202255	12.0800256914577	0.00254687043872721	0.035805086944445	ergic2	si:ch211-225b10.3 [Source:ZFIN;Acc:ZDB-GENE-130531-53]
SINHCAF	SIN3-HDAC complex associated factor [Source:ZFIN;Acc:ZDB-GENE-041210-166]	ENSGACG00000011990	-1.65250384808217	4.87617414073916	45.8005072196242	1.87942467579134e-06	0.00100931369838914	SINHCAF	SIN3-HDAC complex associated factor [Source:ZFIN;Acc:ZDB-GENE-041210-166]
slc50a1	solute carrier family 50 member 1 [Source:NCBI gene;Acc:503533]	ENSGACG00000012002	-2.03677085769709	3.20887752915956	35.0735115081003	1.0820327797077e-05	0.00245522590049375	slc50a1	solute carrier family 50 member 1 [Source:NCBI gene;Acc:503533]
noxo1a	NADPH oxidase organizer 1a [Source:ZFIN;Acc:ZDB-GENE-030131-9700]	ENSGACG00000012005	1.84382723816427	5.31448158311027	11.8603220762611	0.00326467624908734	0.041008988143477	noxo1a	NADPH oxidase organizer 1a [Source:ZFIN;Acc:ZDB-GENE-030131-9700]
srebf1	sterol regulatory element binding transcription factor 1 [Source:ZFIN;Acc:ZDB-GENE-090812-3]	ENSGACG00000012064	1.36028391319165	4.89241815612408	11.3888436782163	0.00326937404891787	0.0410224963412117	srebf1	sterol regulatory element binding transcription factor 1 [Source:ZFIN;Acc:ZDB-GENE-090812-3]
baiap2l1b	BAR/IMD domain containing adaptor protein 2 like 1b [Source:ZFIN;Acc:ZDB-GENE-050417-371]	ENSGACG00000012096	1.30875092634596	5.73443685978761	15.9126137893633	0.000792403249757056	0.0196708917670815	baiap2l1b	BAR/IMD domain containing adaptor protein 2 like 1b [Source:ZFIN;Acc:ZDB-GENE-050417-371]
		ENSGACG00000012106	-0.922894736472996	4.5498206684042	12.8782204463432	0.00197143981370496	0.0315220564993647
timm17b	translocase of inner mitochondrial membrane 17 homolog B (yeast) [Source:ZFIN;Acc:ZDB-GENE-081104-144]	ENSGACG00000012119	-2.33543150349801	1.41390902377566	14.4680834554857	0.00120885111877687	0.0241382101994694	timm17b	translocase of inner mitochondrial membrane 17 homolog B (yeast) [Source:ZFIN;Acc:ZDB-GENE-081104-144]
		ENSGACG00000012128	1.1572655692535	5.17754314599452	15.5501272455278	0.000879372265022044	0.0209579387008434
magixb	MAGI family member, X-linked b [Source:ZFIN;Acc:ZDB-GENE-081105-33]	ENSGACG00000012146	2.50843556773958	2.65411301475828	22.900414619465	0.000130346218113726	0.00817123704291923	magixb	MAGI family member, X-linked b [Source:ZFIN;Acc:ZDB-GENE-081105-33]
C1orf43	chromosome 1 open reading frame 43 [Source:HGNC Symbol;Acc:HGNC:29876]	ENSGACG00000012147	-0.984093507999684	4.59644125757662	20.0892429000619	0.000258302231233418	0.0112974423212407	C1orf43	chromosome 1 open reading frame 43 [Source:HGNC Symbol;Acc:HGNC:29876]
pcnx1	pecanex 1 [Source:ZFIN;Acc:ZDB-GENE-081113-6]	ENSGACG00000012149	-1.02314115122656	4.28358922274994	13.9887712113394	0.00139698963558741	0.0262012805808483	pcnx1	pecanex 1 [Source:ZFIN;Acc:ZDB-GENE-081113-6]
atp8b2	ATPase phospholipid transporting 8B2 [Source:ZFIN;Acc:ZDB-GENE-030131-2474]	ENSGACG00000012156	-1.38038607989995	3.72453358944329	10.4679351342978	0.00437587094808583	0.0478612741647053	atp8b2	ATPase phospholipid transporting 8B2 [Source:ZFIN;Acc:ZDB-GENE-030131-2474]
aimp2	aminoacyl tRNA synthetase complex interacting multifunctional protein 2 [Source:ZFIN;Acc:ZDB-GENE-040426-2652]	ENSGACG00000012190	0.75999174254404	6.19224090306172	11.8563898718522	0.00274004567756776	0.0371546979679939	aimp2	aminoacyl tRNA synthetase complex interacting multifunctional protein 2 [Source:ZFIN;Acc:ZDB-GENE-040426-2652]
glt1d1	glycosyltransferase 1 domain containing 1 [Source:ZFIN;Acc:ZDB-GENE-110203-1]	ENSGACG00000012194	-1.28123996923473	4.57582754931774	24.5888331644012	8.84587254218951e-05	0.0065933314300138	glt1d1	glycosyltransferase 1 domain containing 1 [Source:ZFIN;Acc:ZDB-GENE-110203-1]
		ENSGACG00000012206	-1.46270283565537	5.09477261484557	19.9089934468288	0.000270363978607596	0.0114929658557968
epha2a	eph receptor A2 a [Source:ZFIN;Acc:ZDB-GENE-990415-63]	ENSGACG00000012225	1.60470387447535	5.53407081316467	13.814747572373	0.00162489725864019	0.0284242342388187	epha2a	eph receptor A2 a [Source:ZFIN;Acc:ZDB-GENE-990415-63]
prpf18	PRP18 pre-mRNA processing factor 18 homolog (yeast) [Source:NCBI gene;Acc:431751]	ENSGACG00000012232	-0.648053338576355	6.07532088854597	10.6638512819329	0.00408982355724793	0.0459812612217874	prpf18	PRP18 pre-mRNA processing factor 18 homolog (yeast) [Source:NCBI gene;Acc:431751]
slc38a5a	solute carrier family 38 member 5a [Source:ZFIN;Acc:ZDB-GENE-081105-92]	ENSGACG00000012263	0.961111443875887	4.91972061899316	13.9079333702487	0.00143182170606215	0.0264542196173937	slc38a5a	solute carrier family 38 member 5a [Source:ZFIN;Acc:ZDB-GENE-081105-92]
		ENSGACG00000012265	-1.23609420713689	2.85224434258228	14.0601456933815	0.0013670172040374	0.0260023780097362
znf292b	zinc finger protein 292b [Source:ZFIN;Acc:ZDB-GENE-030131-9559]	ENSGACG00000012274	1.16642253228659	4.12592811960888	16.9394142355204	0.000593733010846675	0.0169004108440827	znf292b	zinc finger protein 292b [Source:ZFIN;Acc:ZDB-GENE-030131-9559]
bcl9l	bcl9 like [Source:NCBI gene;Acc:449532]	ENSGACG00000012279	1.01140220762431	6.03987032812778	22.2887722053261	0.000150616891815344	0.00864879033277374	bcl9l	bcl9 like [Source:NCBI gene;Acc:449532]
zfyve26	zinc finger, FYVE domain containing 26 [Source:ZFIN;Acc:ZDB-GENE-030131-3286]	ENSGACG00000012287	-1.04985468355424	4.67611266991588	14.7949170732199	0.00109675866721815	0.0232192889455342	zfyve26	zinc finger, FYVE domain containing 26 [Source:ZFIN;Acc:ZDB-GENE-030131-3286]
prdm10	PR domain containing 10 [Source:NCBI gene;Acc:798383]	ENSGACG00000012293	-0.894656670914152	4.34497462377239	14.9573062875927	0.00104539927559529	0.0228575010422654	prdm10	PR domain containing 10 [Source:NCBI gene;Acc:798383]
jpt1b	Jupiter microtubule associated homolog 1b [Source:ZFIN;Acc:ZDB-GENE-030131-2784]	ENSGACG00000012298	0.821839150940968	4.19310014510832	10.2771019019818	0.00467612011177034	0.0494986669650013	jpt1b	Jupiter microtubule associated homolog 1b [Source:ZFIN;Acc:ZDB-GENE-030131-2784]
		ENSGACG00000012311	-0.994592749202422	7.06196962426231	15.530176696475	0.000884457889063839	0.0210480074604247
ncoa4	nuclear receptor coactivator 4 [Source:ZFIN;Acc:ZDB-GENE-040426-689]	ENSGACG00000012317	0.998544636164813	7.25755297797851	11.522146699668	0.00305992864139859	0.0393651368995284	ncoa4	nuclear receptor coactivator 4 [Source:ZFIN;Acc:ZDB-GENE-040426-689]
vti1b	vesicle transport through interaction with t-SNAREs 1B [Source:ZFIN;Acc:ZDB-GENE-040426-1148]	ENSGACG00000012334	-0.909872822092567	3.25432577031799	14.0038777056823	0.0013905854799649	0.0261501493270045	vti1b	vesicle transport through interaction with t-SNAREs 1B [Source:ZFIN;Acc:ZDB-GENE-040426-1148]
		ENSGACG00000012339	0.788030174563935	4.88043996249861	11.0299397192094	0.0036095225953021	0.0428225467841769
tmbim1a	transmembrane BAX inhibitor motif containing 1a [Source:ZFIN;Acc:ZDB-GENE-041010-69]	ENSGACG00000012369	0.99311475360128	5.74898184803841	10.4546019512991	0.0043961347164431	0.0479926101226232	tmbim1a	transmembrane BAX inhibitor motif containing 1a [Source:ZFIN;Acc:ZDB-GENE-041010-69]
prkn	parkin RBR E3 ubiquitin protein ligase [Source:ZFIN;Acc:ZDB-GENE-050417-109]	ENSGACG00000012371	-0.678988410334214	5.02575722266455	13.9180293675559	0.00142741913692653	0.026405607573803	prkn	parkin RBR E3 ubiquitin protein ligase [Source:ZFIN;Acc:ZDB-GENE-050417-109]
chmp7	charged multivesicular body protein 7 [Source:NCBI gene;Acc:393754]	ENSGACG00000012376	-0.609427496388975	5.66458470210894	12.8008785048702	0.00202032238560267	0.0319425063340968	chmp7	charged multivesicular body protein 7 [Source:NCBI gene;Acc:393754]
rbm25a	RNA binding motif protein 25a [Source:ZFIN;Acc:ZDB-GENE-090312-142]	ENSGACG00000012400	-1.04441094804382	7.13314861570803	19.6903652564978	0.000285839914107037	0.0118523997723687	rbm25a	RNA binding motif protein 25a [Source:ZFIN;Acc:ZDB-GENE-090312-142]
ercc2	excision repair cross-complementation group 2 [Source:ZFIN;Acc:ZDB-GENE-040426-997]	ENSGACG00000012407	-1.46706366840734	3.96638037320365	29.6651911346229	3.01453420322686e-05	0.00418682418518861	ercc2	excision repair cross-complementation group 2 [Source:ZFIN;Acc:ZDB-GENE-040426-997]
fgfr1a	fibroblast growth factor receptor 1a [Source:NCBI gene;Acc:30705]	ENSGACG00000012410	-0.829197149649531	6.0649629575574	10.7208455538875	0.00401057246299667	0.0455497232677476	fgfr1a	fibroblast growth factor receptor 1a [Source:NCBI gene;Acc:30705]
gpcpd1	glycerophosphocholine phosphodiesterase 1 [Source:ZFIN;Acc:ZDB-GENE-060503-472]	ENSGACG00000012430	-2.66845535156362	8.14527961502369	104.853987735327	3.78205140017069e-09	2.76808073097462e-05	gpcpd1	glycerophosphocholine phosphodiesterase 1 [Source:ZFIN;Acc:ZDB-GENE-060503-472]
	transportin 2 (importin 3, karyopherin beta 2b) [Source:ZFIN;Acc:ZDB-GENE-040822-16]	ENSGACG00000012449	0.77338399119343	5.83442298568715	11.7698550954924	0.00281912924355479	0.0377547724379977		transportin 2 (importin 3, karyopherin beta 2b) [Source:ZFIN;Acc:ZDB-GENE-040822-16]
fbxw9	F-box and WD repeat domain containing 9 [Source:ZFIN;Acc:ZDB-GENE-091204-198]	ENSGACG00000012460	-1.85104995931097	4.52545040223276	50.333637844579	9.79512549280007e-07	0.00078904633407251	fbxw9	F-box and WD repeat domain containing 9 [Source:ZFIN;Acc:ZDB-GENE-091204-198]
rabl2	RAB, member of RAS oncogene family-like 2 [Source:ZFIN;Acc:ZDB-GENE-060503-464]	ENSGACG00000012474	-1.73376178153855	3.30755294036339	29.199148425629	3.31096410633197e-05	0.00433682461114751	rabl2	RAB, member of RAS oncogene family-like 2 [Source:ZFIN;Acc:ZDB-GENE-060503-464]
		ENSGACG00000012476	-1.04019908501416	4.1875287800804	12.210117024048	0.00244150567218407	0.0351834507017509
ssbp4	single stranded DNA binding protein 4 [Source:HGNC Symbol;Acc:HGNC:15676]	ENSGACG00000012509	-1.88054745243227	4.62566688401221	39.1092009443792	5.38686271598092e-06	0.00184654777057805	ssbp4	single stranded DNA binding protein 4 [Source:HGNC Symbol;Acc:HGNC:15676]
nfkbiab	nuclear factor of kappa light polypeptide gene enhancer in B-cells inhibitor, alpha b [Source:ZFIN;Acc:ZDB-GENE-030131-1819]	ENSGACG00000012514	1.52556557027774	7.10783058471538	14.7666870982331	0.00118558420579988	0.0239961647482939	nfkbiab	nuclear factor of kappa light polypeptide gene enhancer in B-cells inhibitor, alpha b [Source:ZFIN;Acc:ZDB-GENE-030131-1819]
sstr5	somatostatin receptor 5 [Source:ZFIN;Acc:ZDB-GENE-040426-2502]	ENSGACG00000012535	1.14740664768619	6.3348365509206	16.2514982345344	0.000719665728110638	0.0186745214968544	sstr5	somatostatin receptor 5 [Source:ZFIN;Acc:ZDB-GENE-040426-2502]
ppp2r3c	protein phosphatase 2, regulatory subunit B'', gamma [Source:NCBI gene;Acc:393100]	ENSGACG00000012545	-0.933285239080273	5.21149161244086	17.1877727943076	0.000554447966065061	0.0163303677902636	ppp2r3c	protein phosphatase 2, regulatory subunit B'', gamma [Source:NCBI gene;Acc:393100]
		ENSGACG00000012569	1.42672400373205	2.20204155240205	14.4014108369048	0.00123324859550223	0.0244389521797497
		ENSGACG00000012579	-1.40123354443415	1.44447508374398	11.1669467010108	0.00344622967038011	0.0419639378249768
ttc7b	tetratricopeptide repeat domain 7B [Source:ZFIN;Acc:ZDB-GENE-070105-3]	ENSGACG00000012589	0.745493053374496	5.48247087754315	12.2299202197061	0.00242589637532622	0.0350525708546016	ttc7b	tetratricopeptide repeat domain 7B [Source:ZFIN;Acc:ZDB-GENE-070105-3]
yy1b	YY1 transcription factor [Source:HGNC Symbol;Acc:HGNC:12856]	ENSGACG00000012595	1.06478384779148	5.49527514753185	29.8682111617804	2.8946950309686e-05	0.00418682418518861	yy1b	YY1 transcription factor [Source:HGNC Symbol;Acc:HGNC:12856]
	si:dkey-5i3.5 [Source:ZFIN;Acc:ZDB-GENE-070424-162]	ENSGACG00000012608	1.1112574753542	5.56299580219366	14.2849612576655	0.00127718489080999	0.0250952088178804		si:dkey-5i3.5 [Source:ZFIN;Acc:ZDB-GENE-070424-162]
mlec	malectin [Source:NCBI gene;Acc:569613]	ENSGACG00000012610	0.956331244990369	5.11764054622799	16.8591400458902	0.000607083954887732	0.0170693361207614	mlec	malectin [Source:NCBI gene;Acc:569613]
		ENSGACG00000012611	-0.868431997702484	4.93213922513555	15.1213092650844	0.000996227453555187	0.0222569748997569
cd81a	CD81 molecule a [Source:ZFIN;Acc:ZDB-GENE-000831-5]	ENSGACG00000012626	0.890495673475228	5.54607279706615	14.722169006465	0.00112067145337984	0.0233572287003914	cd81a	CD81 molecule a [Source:ZFIN;Acc:ZDB-GENE-000831-5]
oaz1a	Danio rerio ornithine decarboxylase antizyme 1a (oaz1a), mRNA. [Source:RefSeq mRNA;Acc:NM_194264]	ENSGACG00000012643	1.78413372457538	7.89833851664664	46.0245116666232	1.81789546617561e-06	0.00100931369838914	oaz1a	Danio rerio ornithine decarboxylase antizyme 1a (oaz1a), mRNA. [Source:RefSeq mRNA;Acc:NM_194264]
clcn6	chloride channel 6 [Source:ZFIN;Acc:ZDB-GENE-030131-2056]	ENSGACG00000012645	-1.34962006044356	5.35663340885329	35.2680927829527	1.04497526037724e-05	0.0024190523208649	clcn6	chloride channel 6 [Source:ZFIN;Acc:ZDB-GENE-030131-2056]
pld1b	phospholipase D1b [Source:ZFIN;Acc:ZDB-GENE-070510-3]	ENSGACG00000012653	0.985644794657277	5.68234102554005	12.1703097118869	0.0024732221603692	0.0354935065653317	pld1b	phospholipase D1b [Source:ZFIN;Acc:ZDB-GENE-070510-3]
xirp1	xin actin binding repeat containing 1 [Source:NCBI gene;Acc:497637]	ENSGACG00000012663	2.29668343847749	4.15080796549319	15.0193502861479	0.00119628400092795	0.0240970186639299	xirp1	xin actin binding repeat containing 1 [Source:NCBI gene;Acc:497637]
		ENSGACG00000012698	-1.07848364741461	5.07143362321721	15.0258727054835	0.00102452078497147	0.0226110333790074
pkdc	protein kinase-like domain containing [Source:ZFIN;Acc:ZDB-GENE-041111-115]	ENSGACG00000012724	-1.03231058863699	3.06723805350832	12.8107880749564	0.00201398451884849	0.0319425063340968	pkdc	protein kinase-like domain containing [Source:ZFIN;Acc:ZDB-GENE-041111-115]
zbtb7a	zinc finger and BTB domain containing 7a [Source:ZFIN;Acc:ZDB-GENE-050208-583]	ENSGACG00000012730	1.99817556750125	3.99693675730783	40.5199018347464	4.27129060418093e-06	0.00172479432530354	zbtb7a	zinc finger and BTB domain containing 7a [Source:ZFIN;Acc:ZDB-GENE-050208-583]
		ENSGACG00000012749	1.63065192074441	2.45657318849541	14.8751150999316	0.00107105202486964	0.0229478564960232
arf6a	ADP-ribosylation factor 6a [Source:ZFIN;Acc:ZDB-GENE-030131-8007]	ENSGACG00000012762	1.05825178272989	5.34977061797591	22.1142186985254	0.000157025692292543	0.00873496771547755	arf6a	ADP-ribosylation factor 6a [Source:ZFIN;Acc:ZDB-GENE-030131-8007]
		ENSGACG00000012797	-2.78750551364639	-0.0361217386152911	14.1247880386228	0.00134048786005948	0.0257313542445556
tmem150aa	transmembrane protein 150Aa [Source:ZFIN;Acc:ZDB-GENE-060825-321]	ENSGACG00000012801	-1.23687651353264	2.36128051597519	12.7364767141936	0.0020620568109459	0.0324485767509543	tmem150aa	transmembrane protein 150Aa [Source:ZFIN;Acc:ZDB-GENE-060825-321]
rps6ka3a	ribosomal protein S6 kinase a, polypeptide 3a [Source:ZFIN;Acc:ZDB-GENE-030219-119]	ENSGACG00000012811	1.23763693905055	6.45397974155151	21.6657912588662	0.000174920444256351	0.00917961979613703	rps6ka3a	ribosomal protein S6 kinase a, polypeptide 3a [Source:ZFIN;Acc:ZDB-GENE-030219-119]
idua	alpha-L-iduronidase [Source:ZFIN;Acc:ZDB-GENE-060526-29]	ENSGACG00000012817	-1.42994875983832	2.94693466234468	21.9058999675848	0.000165072995002795	0.00890238405478262	idua	alpha-L-iduronidase [Source:ZFIN;Acc:ZDB-GENE-060526-29]
klhl40a	kelch-like family member 40a [Source:NCBI gene;Acc:553257]	ENSGACG00000012831	1.91003336124355	1.45557793374951	10.2726474590154	0.00468339797511325	0.049543154810932	klhl40a	kelch-like family member 40a [Source:NCBI gene;Acc:553257]
wdr43	WD repeat domain 43 [Source:ZFIN;Acc:ZDB-GENE-021231-3]	ENSGACG00000012843	0.887930509055043	6.25112834412533	19.4088590092842	0.000307232583901061	0.0120918664353942	wdr43	WD repeat domain 43 [Source:ZFIN;Acc:ZDB-GENE-021231-3]
		ENSGACG00000012864	-1.2903029303237	5.16403071152449	18.1146990848117	0.000431355914220592	0.0143655007494981
strn3	striatin, calmodulin binding protein 3 [Source:ZFIN;Acc:ZDB-GENE-030616-405]	ENSGACG00000012892	0.851185643921753	5.03472199455497	13.7097850490569	0.00152135891572545	0.0275818378123646	strn3	striatin, calmodulin binding protein 3 [Source:ZFIN;Acc:ZDB-GENE-030616-405]
dll4	delta-like 4 (Drosophila) [Source:ZFIN;Acc:ZDB-GENE-041014-73]	ENSGACG00000012933	1.99683600300169	3.98715531279457	18.5950253119839	0.000381995655201847	0.0136762933354599	dll4	delta-like 4 (Drosophila) [Source:ZFIN;Acc:ZDB-GENE-041014-73]
chac1	ChaC, cation transport regulator homolog 1 (E. coli) [Source:NCBI gene;Acc:563855]	ENSGACG00000012938	1.24699267130344	7.09609031053385	21.8765730249007	0.000166242155928752	0.00890238405478262	chac1	ChaC, cation transport regulator homolog 1 (E. coli) [Source:NCBI gene;Acc:563855]
ino80	INO80 complex ATPase subunit [Source:ZFIN;Acc:ZDB-GENE-041014-72]	ENSGACG00000012960	1.46641362018641	5.6887499674681	26.1226515349471	6.3049197150059e-05	0.00569059699379729	ino80	INO80 complex ATPase subunit [Source:ZFIN;Acc:ZDB-GENE-041014-72]
gorasp2	golgi reassembly stacking protein 2 [Source:ZFIN;Acc:ZDB-GENE-040426-1659]	ENSGACG00000012972	0.963231989422727	5.7845978544716	24.4256775324075	9.1770884727737e-05	0.00669871180894635	gorasp2	golgi reassembly stacking protein 2 [Source:ZFIN;Acc:ZDB-GENE-040426-1659]
odc1	ornithine decarboxylase 1 [Source:ZFIN;Acc:ZDB-GENE-010816-1]	ENSGACG00000012974	-1.7350783825442	7.99747668820278	26.2913560100891	6.23142373121679e-05	0.00569059699379729	odc1	ornithine decarboxylase 1 [Source:ZFIN;Acc:ZDB-GENE-010816-1]
ppp1r13l	protein phosphatase 1, regulatory subunit 13 like [Source:ZFIN;Acc:ZDB-GENE-050327-33]	ENSGACG00000012983	1.0961514969311	6.41327595648596	16.3242773038948	0.000705031088670193	0.0184996023934291	ppp1r13l	protein phosphatase 1, regulatory subunit 13 like [Source:ZFIN;Acc:ZDB-GENE-050327-33]
natd1	zgc:110779 [Source:NCBI gene;Acc:100002945]	ENSGACG00000012984	-1.42230826907892	2.84483043309955	12.6175345591767	0.00214168180768091	0.0328615577176639	natd1	zgc:110779 [Source:NCBI gene;Acc:100002945]
rab5ab	RAB5A, member RAS oncogene family, b [Source:ZFIN;Acc:ZDB-GENE-040122-3]	ENSGACG00000012989	0.930336940860006	5.71961375853173	12.2054021999623	0.00244523845896477	0.035205752289885	rab5ab	RAB5A, member RAS oncogene family, b [Source:ZFIN;Acc:ZDB-GENE-040122-3]
ripk1l	receptor (TNFRSF)-interacting serine-threonine kinase 1, like [Source:ZFIN;Acc:ZDB-GENE-070705-132]	ENSGACG00000012991	0.708433820366068	5.89498791044635	12.428563859258	0.00227532208798508	0.0336927519848599	ripk1l	receptor (TNFRSF)-interacting serine-threonine kinase 1, like [Source:ZFIN;Acc:ZDB-GENE-070705-132]
prkcz	protein kinase C, zeta [Source:ZFIN;Acc:ZDB-GENE-070511-1]	ENSGACG00000013018	-1.53673622303721	3.30862351267858	15.1612775121144	0.000984637217908746	0.0221866996052137	prkcz	protein kinase C, zeta [Source:ZFIN;Acc:ZDB-GENE-070511-1]
		ENSGACG00000013037	0.793599828725953	5.99403400731719	11.9323002374676	0.00267270290629063	0.036709221247441
gnb1l	guanine nucleotide binding protein (G protein), beta polypeptide 1-like [Source:ZFIN;Acc:ZDB-GENE-050320-77]	ENSGACG00000013043	-1.44827918305348	2.9766839969482	16.3767048564841	0.000694693585838267	0.0184157275494175	gnb1l	guanine nucleotide binding protein (G protein), beta polypeptide 1-like [Source:ZFIN;Acc:ZDB-GENE-050320-77]
gatad2ab	GATA zinc finger domain containing 2Ab [Source:ZFIN;Acc:ZDB-GENE-040426-2372]	ENSGACG00000013045	1.20035287847456	5.30515544278211	13.3019909534821	0.00172590336205898	0.0294055071494635	gatad2ab	GATA zinc finger domain containing 2Ab [Source:ZFIN;Acc:ZDB-GENE-040426-2372]
si:ch211-113e8.9	si:ch211-113e8.9 [Source:ZFIN;Acc:ZDB-GENE-090313-14]	ENSGACG00000013053	3.13189493398925	5.26471388375169	29.1741940412793	5.5787324878596e-05	0.00555284233818589	si:ch211-113e8.9	si:ch211-113e8.9 [Source:ZFIN;Acc:ZDB-GENE-090313-14]
		ENSGACG00000013065	-1.54275997159931	2.82936026463668	13.6018961365049	0.00157271711851726	0.028059851048097
chga	chromogranin A [Source:ZFIN;Acc:ZDB-GENE-041010-161]	ENSGACG00000013068	1.43149777457133	5.40642698121095	13.084275161126	0.0019330407081372	0.0311173460237425	chga	chromogranin A [Source:ZFIN;Acc:ZDB-GENE-041010-161]
ypel3	yippee-like 3 [Source:NCBI gene;Acc:368214]	ENSGACG00000013080	-0.861797026790165	6.24567450807849	14.6176731705182	0.00115604030803505	0.0236357428968943	ypel3	yippee-like 3 [Source:NCBI gene;Acc:368214]
		ENSGACG00000013084	0.767383959007356	5.96884197924661	13.4965670608671	0.00162472346325645	0.0284242342388187
borcs8	BLOC-1 related complex subunit 8 [Source:NCBI gene;Acc:558180]	ENSGACG00000013097	-1.02684966189894	3.88952679862864	12.8070342603001	0.0020163827400613	0.0319425063340968	borcs8	BLOC-1 related complex subunit 8 [Source:NCBI gene;Acc:558180]
dspa	desmoplakin a [Source:ZFIN;Acc:ZDB-GENE-030131-2743]	ENSGACG00000013099	1.14388575474721	9.62214573160928	11.0307523467931	0.00360852897581674	0.0428225467841769	dspa	desmoplakin a [Source:ZFIN;Acc:ZDB-GENE-030131-2743]
tet3	tet methylcytosine dioxygenase 3 [Source:ZFIN;Acc:ZDB-GENE-060526-109]	ENSGACG00000013100	0.776507892799246	5.39311764598102	10.8519944073982	0.00383463367290208	0.0444290143232701	tet3	tet methylcytosine dioxygenase 3 [Source:ZFIN;Acc:ZDB-GENE-060526-109]
slc22a23	solute carrier family 22 member 23 [Source:ZFIN;Acc:ZDB-GENE-030131-3564]	ENSGACG00000013105	0.898973616439025	5.24773178234974	15.1241336446063	0.000995403464113464	0.0222569748997569	slc22a23	solute carrier family 22 member 23 [Source:ZFIN;Acc:ZDB-GENE-030131-3564]
rgl2	ral guanine nucleotide dissociation stimulator-like 2 [Source:ZFIN;Acc:ZDB-GENE-010131-1]	ENSGACG00000013112	0.670678775780869	5.8546868543667	12.5537205237333	0.00218580824981295	0.0332055697720768	rgl2	ral guanine nucleotide dissociation stimulator-like 2 [Source:ZFIN;Acc:ZDB-GENE-010131-1]
		ENSGACG00000013130	1.61924090925399	4.89000542887032	18.8323012811121	0.000356817498695202	0.0130651970942691
atp10d	ATPase phospholipid transporting 10D [Source:ZFIN;Acc:ZDB-GENE-090313-231]	ENSGACG00000013158	-0.670882317795566	5.30649531503372	13.2567941599615	0.00175039672346486	0.0297161660819204	atp10d	ATPase phospholipid transporting 10D [Source:ZFIN;Acc:ZDB-GENE-090313-231]
dapp1	dual adaptor of phosphotyrosine and 3-phosphoinositides [Source:ZFIN;Acc:ZDB-GENE-050417-180]	ENSGACG00000013166	-1.20950700863268	3.63691202347712	14.858079370292	0.00107645613025244	0.0230010407354073	dapp1	dual adaptor of phosphotyrosine and 3-phosphoinositides [Source:ZFIN;Acc:ZDB-GENE-050417-180]
rpz4	rapunzel 4 [Source:ZFIN;Acc:ZDB-GENE-050417-472]	ENSGACG00000013217	0.859290967208646	6.95237189641754	11.6291251058599	0.00295323039147385	0.0386494575425423	rpz4	rapunzel 4 [Source:ZFIN;Acc:ZDB-GENE-050417-472]
tpd52l1	tpd52 like 1 [Source:ZFIN;Acc:ZDB-GENE-050522-121]	ENSGACG00000013254	1.04587279137707	3.92165621986409	17.5729314059385	0.000499105992853895	0.0153218791648917	tpd52l1	tpd52 like 1 [Source:ZFIN;Acc:ZDB-GENE-050522-121]
tbxas1	thromboxane A synthase 1 (platelet) [Source:ZFIN;Acc:ZDB-GENE-030131-8805]	ENSGACG00000013260	-1.09877412249052	6.1799579765029	15.1873861191817	0.000977147015089505	0.0221106960113863	tbxas1	thromboxane A synthase 1 (platelet) [Source:ZFIN;Acc:ZDB-GENE-030131-8805]
rcc2	regulator of chromosome condensation 2 [Source:NCBI gene;Acc:406455]	ENSGACG00000013289	0.623801103098999	7.07165292028018	11.1818454015588	0.00342897479060253	0.0419639378249768	rcc2	regulator of chromosome condensation 2 [Source:NCBI gene;Acc:406455]
znf703	zinc finger protein 703 [Source:NCBI gene;Acc:114429]	ENSGACG00000013291	-1.09418328755554	5.01935419151681	26.2781139046126	6.09634290304306e-05	0.00564472301786935	znf703	zinc finger protein 703 [Source:NCBI gene;Acc:114429]
dcun1d5	DCN1, defective in cullin neddylation 1, domain containing 5 (S. cerevisiae) [Source:ZFIN;Acc:ZDB-GENE-040426-2603]	ENSGACG00000013296	0.721155302202553	6.49147161610072	10.333944050824	0.00458434883634946	0.0489777480785319	dcun1d5	DCN1, defective in cullin neddylation 1, domain containing 5 (S. cerevisiae) [Source:ZFIN;Acc:ZDB-GENE-040426-2603]
ARHGDIA	Rho GDP dissociation inhibitor (GDI) alpha [Source:ZFIN;Acc:ZDB-GENE-040426-2816]	ENSGACG00000013298	0.662307168443721	7.96425391714066	13.8307009144502	0.00146600446926131	0.0268090783249364	ARHGDIA	Rho GDP dissociation inhibitor (GDI) alpha [Source:ZFIN;Acc:ZDB-GENE-040426-2816]
CUL5	cullin 5 [Source:HGNC Symbol;Acc:HGNC:2556]	ENSGACG00000013311	-1.39990142177142	4.08482130418488	12.748395995854	0.00205426092332637	0.032383755123005	CUL5	cullin 5 [Source:HGNC Symbol;Acc:HGNC:2556]
rab3gap2	RAB3 GTPase activating protein subunit 2 (non-catalytic) [Source:ZFIN;Acc:ZDB-GENE-030616-610]	ENSGACG00000013319	-0.883520575033847	5.04053776790247	13.4180505813736	0.00166473586793597	0.0288083346598458	rab3gap2	RAB3 GTPase activating protein subunit 2 (non-catalytic) [Source:ZFIN;Acc:ZDB-GENE-030616-610]
tspan13a	tetraspanin 13a [Source:ZFIN;Acc:ZDB-GENE-040718-19]	ENSGACG00000013330	0.986120127722538	5.73505177568697	17.7096263779939	0.000480962285696552	0.0150170220636766	tspan13a	tetraspanin 13a [Source:ZFIN;Acc:ZDB-GENE-040718-19]
daam2	dishevelled associated activator of morphogenesis 2 [Source:ZFIN;Acc:ZDB-GENE-070709-1]	ENSGACG00000013366	0.83124630678127	5.37299359730882	10.4249220764991	0.0044416192653912	0.0482867313147907	daam2	dishevelled associated activator of morphogenesis 2 [Source:ZFIN;Acc:ZDB-GENE-070709-1]
vegfab	vascular endothelial growth factor Ab [Source:ZFIN;Acc:ZDB-GENE-030131-4605]	ENSGACG00000013374	1.75167768186886	5.0040155524123	40.4683674661339	4.30721973161294e-06	0.00172479432530354	vegfab	vascular endothelial growth factor Ab [Source:ZFIN;Acc:ZDB-GENE-030131-4605]
naga	N-acetylgalactosaminidase, alpha [Source:ZFIN;Acc:ZDB-GENE-051113-256]	ENSGACG00000013389	1.31187453602391	6.14664114964368	26.3897009856002	5.9513448690008e-05	0.00561637395231852	naga	N-acetylgalactosaminidase, alpha [Source:ZFIN;Acc:ZDB-GENE-051113-256]
wdr26b	WD repeat domain 26b [Source:NCBI gene;Acc:564794]	ENSGACG00000013403	0.654125111072004	5.58606261374604	11.0773525128334	0.00355205678804451	0.0424849197566333	wdr26b	WD repeat domain 26b [Source:NCBI gene;Acc:564794]
slc6a8	solute carrier family 6 member 8 [Source:ZFIN;Acc:ZDB-GENE-071024-2]	ENSGACG00000013407	4.35812888839382	0.471385082669106	10.4084454157801	0.00446709637873926	0.0483990516192793	slc6a8	solute carrier family 6 member 8 [Source:ZFIN;Acc:ZDB-GENE-071024-2]
ATP2A1	ATPase sarcoplasmic/endoplasmic reticulum Ca2+ transporting 1 [Source:HGNC Symbol;Acc:HGNC:811]	ENSGACG00000013436	1.03204716943246	4.5704119166259	13.7202612761224	0.00151647213032196	0.0275443996523304	ATP2A1	ATPase sarcoplasmic/endoplasmic reticulum Ca2+ transporting 1 [Source:HGNC Symbol;Acc:HGNC:811]
mfhas1	malignant fibrous histiocytoma amplified sequence 1 [Source:ZFIN;Acc:ZDB-GENE-080917-20]	ENSGACG00000013440	0.854889203068286	4.31241401835201	12.6201077256382	0.00213992341870354	0.0328615577176639	mfhas1	malignant fibrous histiocytoma amplified sequence 1 [Source:ZFIN;Acc:ZDB-GENE-080917-20]
zgc:162698	zgc:162698 [Source:ZFIN;Acc:ZDB-GENE-041111-185]	ENSGACG00000013443	-0.554236042513291	6.89893096523745	13.9214489250291	0.00142593138225916	0.026405607573803	zgc:162698	zgc:162698 [Source:ZFIN;Acc:ZDB-GENE-041111-185]
etfbkmt	electron transfer flavoprotein subunit beta lysine methyltransferase [Source:NCBI gene;Acc:100005455]	ENSGACG00000013489	-1.84367425913054	3.20380697520614	13.5565699190107	0.00159750378712156	0.0283139532610732	etfbkmt	electron transfer flavoprotein subunit beta lysine methyltransferase [Source:NCBI gene;Acc:100005455]
nfkbie	nuclear factor of kappa light polypeptide gene enhancer in B-cells inhibitor, epsilon [Source:ZFIN;Acc:ZDB-GENE-061215-132]	ENSGACG00000013502	0.710418953698901	6.59244707329384	10.6723923266472	0.00407783663905332	0.0458785098406341	nfkbie	nuclear factor of kappa light polypeptide gene enhancer in B-cells inhibitor, epsilon [Source:ZFIN;Acc:ZDB-GENE-061215-132]
		ENSGACG00000013514	1.21284463465361	4.08585232132624	12.2480041033587	0.00241173930127175	0.0349420250744507
fam131a	family with sequence similarity 131 member A [Source:ZFIN;Acc:ZDB-GENE-080204-112]	ENSGACG00000013523	1.07759518527601	5.23580754872256	22.559046878708	0.000141257980042935	0.00852931961950826	fam131a	family with sequence similarity 131 member A [Source:ZFIN;Acc:ZDB-GENE-080204-112]
	eukaryotic translation initiation factor 4 gamma, 1a [Source:ZFIN;Acc:ZDB-GENE-070112-702]	ENSGACG00000013527	1.70339493935016	2.21079798041663	18.1366521116039	0.000428834500592062	0.0143637269002884		eukaryotic translation initiation factor 4 gamma, 1a [Source:ZFIN;Acc:ZDB-GENE-070112-702]
fnbp4	formin binding protein 4 [Source:ZFIN;Acc:ZDB-GENE-130530-633]	ENSGACG00000013528	-0.962653352726509	7.62874652863786	11.9676619323654	0.0026419633763199	0.0364862996380173	fnbp4	formin binding protein 4 [Source:ZFIN;Acc:ZDB-GENE-130530-633]
		ENSGACG00000013546	-1.08786595551765	4.74445988121993	19.6544196883236	0.000288477215956714	0.0118562663935679
tnfaip8l2b	tumor necrosis factor, alpha-induced protein 8-like 2b [Source:NCBI gene;Acc:393345]	ENSGACG00000013563	1.03388189136472	6.26845296817238	26.6305903315094	5.65117699349273e-05	0.00555284233818589	tnfaip8l2b	tumor necrosis factor, alpha-induced protein 8-like 2b [Source:NCBI gene;Acc:393345]
		ENSGACG00000013567	1.2191601203045	4.60489194293032	10.2493625771412	0.00472164822647809	0.0497192644292735
pex7	peroxisomal biogenesis factor 7 [Source:ZFIN;Acc:ZDB-GENE-050320-105]	ENSGACG00000013571	-1.32294286637642	3.05909735819286	20.7053400155898	0.000221368225271772	0.0105205412311313	pex7	peroxisomal biogenesis factor 7 [Source:ZFIN;Acc:ZDB-GENE-050320-105]
		ENSGACG00000013602	-1.75124851833285	3.94137041720186	29.0295731230782	3.42671934403327e-05	0.00437745331881028
zgc:162613	zgc:162613 [Source:ZFIN;Acc:ZDB-GENE-070410-89]	ENSGACG00000013608	-1.54229839936818	4.85141276111167	39.8260894157612	4.78422395669293e-06	0.00181954065715938	zgc:162613	zgc:162613 [Source:ZFIN;Acc:ZDB-GENE-070410-89]
tmem251	transmembrane protein 251 [Source:NCBI gene;Acc:619265]	ENSGACG00000013624	1.09836196239488	5.66939690263797	19.50316160323	0.000299874536609158	0.0120151768245009	tmem251	transmembrane protein 251 [Source:NCBI gene;Acc:619265]
akap1b	A kinase (PRKA) anchor protein 1b [Source:ZFIN;Acc:ZDB-GENE-030131-6844]	ENSGACG00000013633	0.680040925490857	4.6349659949697	10.9065573680215	0.00376398622210514	0.0439750413519478	akap1b	A kinase (PRKA) anchor protein 1b [Source:ZFIN;Acc:ZDB-GENE-030131-6844]
elovl1a	ELOVL fatty acid elongase 1a [Source:ZFIN;Acc:ZDB-GENE-041010-66]	ENSGACG00000013638	1.94233293045887	6.90369746265879	21.1652761516326	0.000230936626128124	0.0106885977265163	elovl1a	ELOVL fatty acid elongase 1a [Source:ZFIN;Acc:ZDB-GENE-041010-66]
atp1b1a	ATPase Na+/K+ transporting subunit beta 1a [Source:ZFIN;Acc:ZDB-GENE-001127-3]	ENSGACG00000013647	0.685450406289512	6.28404573790441	11.5772711354869	0.00300442171013914	0.0389762364981342	atp1b1a	ATPase Na+/K+ transporting subunit beta 1a [Source:ZFIN;Acc:ZDB-GENE-001127-3]
zgc:113436	zgc:113436 [Source:ZFIN;Acc:ZDB-GENE-050220-6]	ENSGACG00000013649	-1.69322439593292	4.13437837763772	16.2388726203064	0.000732477838497168	0.0188212925933459	zgc:113436	zgc:113436 [Source:ZFIN;Acc:ZDB-GENE-050220-6]
SRSF10	serine and arginine rich splicing factor 10 [Source:HGNC Symbol;Acc:HGNC:16713]	ENSGACG00000013650	-0.97689413227927	4.81337501942585	23.2732741256831	0.000119483290775602	0.00788452789015217	SRSF10	serine and arginine rich splicing factor 10 [Source:HGNC Symbol;Acc:HGNC:16713]
akirin1	akirin 1 [Source:ZFIN;Acc:ZDB-GENE-040426-2178]	ENSGACG00000013657	0.775044330524037	5.59721984769769	15.0154795837859	0.00102765548375579	0.0226491894648283	akirin1	akirin 1 [Source:ZFIN;Acc:ZDB-GENE-040426-2178]
xrcc3	X-ray repair complementing defective repair in Chinese hamster cells 3 [Source:ZFIN;Acc:ZDB-GENE-050320-116]	ENSGACG00000013664	-1.57145643663671	2.75482286876758	19.3755825579201	0.000309876632160381	0.0120918664353942	xrcc3	X-ray repair complementing defective repair in Chinese hamster cells 3 [Source:ZFIN;Acc:ZDB-GENE-050320-116]
brf1b	BRF1 RNA polymerase III transcription initiation factor subunit b [Source:ZFIN;Acc:ZDB-GENE-030131-6248]	ENSGACG00000013671	-1.32838740728742	4.77070176815741	23.1480604819242	0.000123015139456826	0.00805649151133709	brf1b	BRF1 RNA polymerase III transcription initiation factor subunit b [Source:ZFIN;Acc:ZDB-GENE-030131-6248]
tbc1d10b	TBC1 domain family, member 10b [Source:ZFIN;Acc:ZDB-GENE-030131-7754]	ENSGACG00000013672	1.07616361505152	4.00602498333206	19.9984151758633	0.000264303837674025	0.0113249976828889	tbc1d10b	TBC1 domain family, member 10b [Source:ZFIN;Acc:ZDB-GENE-030131-7754]
vipas39	VPS33B interacting protein, apical-basolateral polarity regulator, spe-39 homolog [Source:NCBI gene;Acc:415096]	ENSGACG00000013674	-0.832676704472061	6.11640546927491	22.3278320818312	0.000149222831912226	0.00864794620481251	vipas39	VPS33B interacting protein, apical-basolateral polarity regulator, spe-39 homolog [Source:NCBI gene;Acc:415096]
rragca	Ras-related GTP binding Ca [Source:ZFIN;Acc:ZDB-GENE-050522-355]	ENSGACG00000013678	1.58558487896978	3.36987454081383	31.9082211658231	1.94405102640044e-05	0.00315653973021213	rragca	Ras-related GTP binding Ca [Source:ZFIN;Acc:ZDB-GENE-050522-355]
ppan	peter pan homolog [Source:ZFIN;Acc:ZDB-GENE-030114-4]	ENSGACG00000013723	1.2821487388673	6.42574533635363	36.9107436131094	7.82600336728565e-06	0.0022478406037381	ppan	peter pan homolog [Source:ZFIN;Acc:ZDB-GENE-030114-4]
		ENSGACG00000013730	1.77427496072441	4.61992927921744	23.8939222813956	0.000103557123701881	0.00703969966228275
nop58	NOP58 ribonucleoprotein homolog (yeast) [Source:ZFIN;Acc:ZDB-GENE-040426-2140]	ENSGACG00000013746	0.922856229542857	7.1677894089595	11.9871735634077	0.00262517085583791	0.0364047899712402	nop58	NOP58 ribonucleoprotein homolog (yeast) [Source:ZFIN;Acc:ZDB-GENE-040426-2140]
prlrb	prolactin receptor b [Source:ZFIN;Acc:ZDB-GENE-070705-155]	ENSGACG00000013765	1.00914085044204	6.21339347875721	24.1407545898807	9.78896200331929e-05	0.00682727129157909	prlrb	prolactin receptor b [Source:ZFIN;Acc:ZDB-GENE-070705-155]
GRIK3	glutamate ionotropic receptor kainate type subunit 3 [Source:HGNC Symbol;Acc:HGNC:4581]	ENSGACG00000013802	-3.51324759625269	0.0231113857583242	12.2939601022692	0.00237617453864174	0.0346403226454667	GRIK3	glutamate ionotropic receptor kainate type subunit 3 [Source:HGNC Symbol;Acc:HGNC:4581]
C12orf4	chromosome 12 open reading frame 4 [Source:HGNC Symbol;Acc:HGNC:1184]	ENSGACG00000013820	-0.958473817406571	5.25146186926477	12.5555320485357	0.00218454173803216	0.0332055697720768	C12orf4	chromosome 12 open reading frame 4 [Source:HGNC Symbol;Acc:HGNC:1184]
		ENSGACG00000013829	6.74808871075017	1.25694735179912	13.3776753575237	0.00239619873950675	0.0348026965120717
poli	polymerase (DNA directed) iota [Source:ZFIN;Acc:ZDB-GENE-050417-376]	ENSGACG00000013865	-3.08969626598984	2.05282478173209	31.8839986876449	1.9530702597223e-05	0.00315653973021213	poli	polymerase (DNA directed) iota [Source:ZFIN;Acc:ZDB-GENE-050417-376]
tbc1d23	TBC1 domain family, member 23 [Source:NCBI gene;Acc:798995]	ENSGACG00000013892	0.783889966933267	5.7136517985524	12.519589586109	0.00220982403815074	0.0333668932320961	tbc1d23	TBC1 domain family, member 23 [Source:NCBI gene;Acc:798995]
tomm70a	translocase of outer mitochondrial membrane 70 homolog A (S. cerevisiae) [Source:ZFIN;Acc:ZDB-GENE-030131-8173]	ENSGACG00000013911	0.610751911312368	5.68373847991186	10.3940383526139	0.00448950706741685	0.0485336574027008	tomm70a	translocase of outer mitochondrial membrane 70 homolog A (S. cerevisiae) [Source:ZFIN;Acc:ZDB-GENE-030131-8173]
themis2	thymocyte selection associated family member 2 [Source:ZFIN;Acc:ZDB-GENE-110411-89]	ENSGACG00000013925	1.18893400062878	3.89067889614108	11.0421818440539	0.00359458611480894	0.0427397615466323	themis2	thymocyte selection associated family member 2 [Source:ZFIN;Acc:ZDB-GENE-110411-89]
		ENSGACG00000013927	-4.55410642729578	1.24257056443814	31.3486637338936	2.1647185708937e-05	0.00329221103958767
nprl3	NPR3-like, GATOR1 complex subunit [Source:ZFIN;Acc:ZDB-GENE-030131-1348]	ENSGACG00000013930	-1.10991251922474	5.50899434199634	24.2849628340554	9.47380609352309e-05	0.00675237973590242	nprl3	NPR3-like, GATOR1 complex subunit [Source:ZFIN;Acc:ZDB-GENE-030131-1348]
arnt2	aryl-hydrocarbon receptor nuclear translocator 2 [Source:NCBI gene;Acc:64277]	ENSGACG00000013947	-2.03428386181565	3.90180211242564	36.4915847098753	8.41810084690517e-06	0.0022478406037381	arnt2	aryl-hydrocarbon receptor nuclear translocator 2 [Source:NCBI gene;Acc:64277]
rhbdf1a	rhomboid 5 homolog 1a (Drosophila) [Source:NCBI gene;Acc:798402]	ENSGACG00000013948	1.7849799977662	5.21084562905748	22.4728454703279	0.000147050348833759	0.00864169994380602	rhbdf1a	rhomboid 5 homolog 1a (Drosophila) [Source:NCBI gene;Acc:798402]
PHAF1	chromosome 16 open reading frame 70 [Source:HGNC Symbol;Acc:HGNC:29564]	ENSGACG00000013965	-1.49587203572655	4.7892567987273	47.1642983875866	1.53743439712575e-06	0.000952677137388188	PHAF1	chromosome 16 open reading frame 70 [Source:HGNC Symbol;Acc:HGNC:29564]
cpeb2	cytoplasmic polyadenylation element binding protein 2 [Source:ZFIN;Acc:ZDB-GENE-130530-639]	ENSGACG00000013966	2.52066530748403	3.04650852976879	23.2582876940225	0.000119900026881465	0.00788452789015217	cpeb2	cytoplasmic polyadenylation element binding protein 2 [Source:ZFIN;Acc:ZDB-GENE-130530-639]
cdip1	cell death-inducing p53 target 1 [Source:ZFIN;Acc:ZDB-GENE-070720-18]	ENSGACG00000013969	0.925659978070863	3.99655589255067	12.9037070892849	0.00195562091966956	0.0313502573500461	cdip1	cell death-inducing p53 target 1 [Source:ZFIN;Acc:ZDB-GENE-070720-18]
klhl41b	kelch-like family member 41b [Source:NCBI gene;Acc:321064]	ENSGACG00000013970	1.75788951947639	3.08255889756673	16.5385980894113	0.00066381946398252	0.0179744460239032	klhl41b	kelch-like family member 41b [Source:NCBI gene;Acc:321064]
		ENSGACG00000014004	2.46483857232142	2.25628988413245	23.0666975454369	0.000125372066662107	0.00809789722211454
usp31	ubiquitin specific peptidase 31 [Source:ZFIN;Acc:ZDB-GENE-100210-4]	ENSGACG00000014010	-1.29097235823217	3.62022797146512	11.3407675143309	0.00325079204605112	0.0408848638984618	usp31	ubiquitin specific peptidase 31 [Source:ZFIN;Acc:ZDB-GENE-100210-4]
WDR26	WD repeat domain 26a [Source:ZFIN;Acc:ZDB-GENE-111027-4]	ENSGACG00000014036	-1.1875769055931	4.5195918042408	17.6687992143409	0.000486303473382873	0.0151067264990511	WDR26	WD repeat domain 26a [Source:ZFIN;Acc:ZDB-GENE-111027-4]
lrrk1	leucine-rich repeat kinase 1 [Source:ZFIN;Acc:ZDB-GENE-101019-2]	ENSGACG00000014066	-0.77493198251329	5.83439314699509	10.9807036753649	0.00367029779152727	0.0431936944625974	lrrk1	leucine-rich repeat kinase 1 [Source:ZFIN;Acc:ZDB-GENE-101019-2]
nek1	NIMA-related kinase 1 [Source:ZFIN;Acc:ZDB-GENE-040730-1]	ENSGACG00000014071	-1.41582626758208	3.25770125642103	21.052476978881	0.000203164180444222	0.0101336783626528	nek1	NIMA-related kinase 1 [Source:ZFIN;Acc:ZDB-GENE-040730-1]
rrp15	ribosomal RNA processing 15 homolog [Source:NCBI gene;Acc:327053]	ENSGACG00000014078	0.989080157034453	5.41584075424424	22.1477008965264	0.000155773316082909	0.00871411074795748	rrp15	ribosomal RNA processing 15 homolog [Source:NCBI gene;Acc:327053]
fbxo21	F-box protein 21 [Source:ZFIN;Acc:ZDB-GENE-100922-229]	ENSGACG00000014080	-2.8287747000058	3.05856143202858	55.6024379880259	4.84139873451063e-07	0.000458822205951181	fbxo21	F-box protein 21 [Source:ZFIN;Acc:ZDB-GENE-100922-229]
rnft2	ring finger protein, transmembrane 2 [Source:NCBI gene;Acc:553554]	ENSGACG00000014106	-1.46186023041811	2.5305715504978	11.9061286313821	0.00269571015408811	0.0369622011000115	rnft2	ring finger protein, transmembrane 2 [Source:NCBI gene;Acc:553554]
txndc16	thioredoxin domain containing 16 [Source:ZFIN;Acc:ZDB-GENE-100712-1]	ENSGACG00000014108	-1.22541661674796	3.63927569438485	12.1115534474812	0.00252087801983601	0.0355651370393391	txndc16	thioredoxin domain containing 16 [Source:ZFIN;Acc:ZDB-GENE-100712-1]
ano9b	anoctamin 9b [Source:ZFIN;Acc:ZDB-GENE-121106-2]	ENSGACG00000014114	-0.756982103789265	7.16934779336236	12.5798767763444	0.00216760035261148	0.0331056046222236	ano9b	anoctamin 9b [Source:ZFIN;Acc:ZDB-GENE-121106-2]
trim25l	tripartite motif containing 25, like [Source:ZFIN;Acc:ZDB-GENE-040914-87]	ENSGACG00000014150	0.912640467521813	5.64983924394785	13.8570903832201	0.00145422358389504	0.0267149329077913	trim25l	tripartite motif containing 25, like [Source:ZFIN;Acc:ZDB-GENE-040914-87]
baxa	BCL2 associated X, apoptosis regulator a [Source:ZFIN;Acc:ZDB-GENE-000511-6]	ENSGACG00000014161	0.614597429409872	5.72202596580391	10.8436118107485	0.00384561784558738	0.0444772068271775	baxa	BCL2 associated X, apoptosis regulator a [Source:ZFIN;Acc:ZDB-GENE-000511-6]
		ENSGACG00000014222	-1.77738216858537	2.27711658344855	16.7332485005338	0.000628698218392444	0.0172849095503766
arl13b	ADP-ribosylation factor-like 13b [Source:NCBI gene;Acc:286784]	ENSGACG00000014228	-1.38095006725726	2.95048641132666	19.3469155002738	0.000312174678660194	0.0120918664353942	arl13b	ADP-ribosylation factor-like 13b [Source:NCBI gene;Acc:286784]
		ENSGACG00000014241	-1.5044159030554	3.411013903904	24.4200052968394	9.18884805274125e-05	0.00669871180894635
dhcr7	7-dehydrocholesterol reductase [Source:NCBI gene;Acc:378446]	ENSGACG00000014264	1.08065663023488	4.90840764734502	10.6914127861398	0.00405128297244883	0.0457074369531675	dhcr7	7-dehydrocholesterol reductase [Source:NCBI gene;Acc:378446]
xbp1	X-box binding protein 1 [Source:ZFIN;Acc:ZDB-GENE-011210-2]	ENSGACG00000014266	0.769099825717929	8.14709724795864	10.2327300734902	0.00474918407990876	0.0498788166306454	xbp1	X-box binding protein 1 [Source:ZFIN;Acc:ZDB-GENE-011210-2]
znf598	zinc finger protein 598 [Source:NCBI gene;Acc:407728]	ENSGACG00000014269	0.822980683341086	5.29681424198918	13.6622152926928	0.00154376992852942	0.0277585684358677	znf598	zinc finger protein 598 [Source:NCBI gene;Acc:407728]
cop1	COP1 E3 ubiquitin ligase [Source:ZFIN;Acc:ZDB-GENE-070410-134]	ENSGACG00000014326	-0.700648934706518	4.74842073191506	11.8170303007229	0.00277570551006865	0.037453426694067	cop1	COP1 E3 ubiquitin ligase [Source:ZFIN;Acc:ZDB-GENE-070410-134]
ccdc28a	coiled-coil domain containing 28A [Source:ZFIN;Acc:ZDB-GENE-030131-5007]	ENSGACG00000014349	-0.891448708542095	4.65553498298962	14.5425576871074	0.00118223115070115	0.0239885718752472	ccdc28a	coiled-coil domain containing 28A [Source:ZFIN;Acc:ZDB-GENE-030131-5007]
		ENSGACG00000014362	1.42169154431692	5.47785435528743	16.3491353414542	0.00070444736084815	0.0184996023934291
zgc:153993	zgc:153993 [Source:ZFIN;Acc:ZDB-GENE-060929-176]	ENSGACG00000014390	1.13060908919504	5.81580387818873	15.6115362904537	0.00086392115610238	0.0206814765913305	zgc:153993	zgc:153993 [Source:ZFIN;Acc:ZDB-GENE-060929-176]
		ENSGACG00000014396	-1.29143578089033	4.07445405134504	17.8862437118682	0.000458594536722524	0.0147325332688324
fadd	Fas (tnfrsf6)-associated via death domain [Source:ZFIN;Acc:ZDB-GENE-070606-3]	ENSGACG00000014400	0.952016041411707	4.86948632135773	13.228406703333	0.00176597826441028	0.0298862140944476	fadd	Fas (tnfrsf6)-associated via death domain [Source:ZFIN;Acc:ZDB-GENE-070606-3]
si:ch211-129c21.1	si:ch211-129c21.1 [Source:ZFIN;Acc:ZDB-GENE-030131-5796]	ENSGACG00000014404	-0.736725592907822	5.98930239020748	10.68363023628	0.00406212447754698	0.0457656555648667	si:ch211-129c21.1	si:ch211-129c21.1 [Source:ZFIN;Acc:ZDB-GENE-030131-5796]
ubxn6	UBX domain protein 6 [Source:ZFIN;Acc:ZDB-GENE-030131-5680]	ENSGACG00000014431	-1.02987881207667	6.21930044478281	39.1117851965003	5.38454480516387e-06	0.00184654777057805	ubxn6	UBX domain protein 6 [Source:ZFIN;Acc:ZDB-GENE-030131-5680]
mmd	monocyte to macrophage differentiation-associated [Source:ZFIN;Acc:ZDB-GENE-051120-39]	ENSGACG00000014433	1.68744771258685	1.51684916178032	10.6200889377936	0.00415186176891914	0.0464518367771224	mmd	monocyte to macrophage differentiation-associated [Source:ZFIN;Acc:ZDB-GENE-051120-39]
FOXK2	forkhead box K2 [Source:HGNC Symbol;Acc:HGNC:6036]	ENSGACG00000014443	1.25780591249307	3.92133147426079	12.8190872998967	0.00200869360474527	0.0319425063340968	FOXK2	forkhead box K2 [Source:HGNC Symbol;Acc:HGNC:6036]
uap1	UDP-N-acetylglucosamine pyrophosphorylase 1 [Source:ZFIN;Acc:ZDB-GENE-030131-1233]	ENSGACG00000014445	0.814071818752595	7.06785593901686	13.2938765765428	0.00173027253290866	0.0294055071494635	uap1	UDP-N-acetylglucosamine pyrophosphorylase 1 [Source:ZFIN;Acc:ZDB-GENE-030131-1233]
kcnj2a	potassium inwardly rectifying channel subfamily J member 2a [Source:ZFIN;Acc:ZDB-GENE-120319-1]	ENSGACG00000014451	-1.92913846900893	2.35091012395188	13.6467962299671	0.00155111274597126	0.0277666416114923	kcnj2a	potassium inwardly rectifying channel subfamily J member 2a [Source:ZFIN;Acc:ZDB-GENE-120319-1]
elac2	elaC ribonuclease Z 2 [Source:ZFIN;Acc:ZDB-GENE-041111-227]	ENSGACG00000014454	-1.42219373659567	2.48566626294232	13.2031868365269	0.00177995067577159	0.0299966373821716	elac2	elaC ribonuclease Z 2 [Source:ZFIN;Acc:ZDB-GENE-041111-227]
trim16	tripartite motif containing 16 [Source:ZFIN;Acc:ZDB-GENE-090512-6]	ENSGACG00000014466	1.03407639361041	5.86119158453162	12.8768172144786	0.00197231488993664	0.0315220564993647	trim16	tripartite motif containing 16 [Source:ZFIN;Acc:ZDB-GENE-090512-6]
dhrs7ca	dehydrogenase/reductase (SDR family) member 7Ca [Source:NCBI gene;Acc:558764]	ENSGACG00000014497	1.74472845870352	2.14930121627284	11.4340345210781	0.00315104129153979	0.0400682132975513	dhrs7ca	dehydrogenase/reductase (SDR family) member 7Ca [Source:NCBI gene;Acc:558764]
fam83fa	family with sequence similarity 83 member Fa [Source:ZFIN;Acc:ZDB-GENE-090624-5]	ENSGACG00000014529	1.41437511294075	2.51557578241105	11.1701569480706	0.00344250356753855	0.0419639378249768	fam83fa	family with sequence similarity 83 member Fa [Source:ZFIN;Acc:ZDB-GENE-090624-5]
cyp2p7	cytochrome P450, family 2, subfamily P, polypeptide 7 [Source:ZFIN;Acc:ZDB-GENE-041001-155]	ENSGACG00000014531	-0.928633591772445	5.30446186189668	12.5523405375601	0.00218677360363562	0.0332055697720768	cyp2p7	cytochrome P450, family 2, subfamily P, polypeptide 7 [Source:ZFIN;Acc:ZDB-GENE-041001-155]
xpr1b	xenotropic and polytropic retrovirus receptor 1b [Source:NCBI gene;Acc:558034]	ENSGACG00000014536	-0.906955599442716	4.95065014134927	14.1617468971408	0.00132557738770377	0.0256764826309203	xpr1b	xenotropic and polytropic retrovirus receptor 1b [Source:NCBI gene;Acc:558034]
dok4	docking protein 4 [Source:ZFIN;Acc:ZDB-GENE-041008-91]	ENSGACG00000014541	0.699887040763807	5.2466859523018	11.0632464138326	0.00356904650948247	0.0425617382044945	dok4	docking protein 4 [Source:ZFIN;Acc:ZDB-GENE-041008-91]
zgc:172122	zgc:172122 [Source:ZFIN;Acc:ZDB-GENE-080208-1]	ENSGACG00000014600	1.70436889454953	1.38193810785151	10.8702514771297	0.00381083133276343	0.0442018024493532	zgc:172122	zgc:172122 [Source:ZFIN;Acc:ZDB-GENE-080208-1]
PURB	purine rich element binding protein B [Source:HGNC Symbol;Acc:HGNC:9702]	ENSGACG00000014617	1.60797535901266	3.91181974425076	22.734864937803	0.00013551663738058	0.00842976272138424	PURB	purine rich element binding protein B [Source:HGNC Symbol;Acc:HGNC:9702]
larp6a	La ribonucleoprotein 6, translational regulator a [Source:ZFIN;Acc:ZDB-GENE-030131-6403]	ENSGACG00000014622	3.22262791392187	2.57550455517015	22.2440137180667	0.000153344339525808	0.00864879033277374	larp6a	La ribonucleoprotein 6, translational regulator a [Source:ZFIN;Acc:ZDB-GENE-030131-6403]
tyw3	tRNA-yW synthesizing protein 3 homolog (S. cerevisiae) [Source:NCBI gene;Acc:436884]	ENSGACG00000014630	-1.22039103868644	3.17899739498924	15.2240824497384	0.000966726137645629	0.0220471517269882	tyw3	tRNA-yW synthesizing protein 3 homolog (S. cerevisiae) [Source:NCBI gene;Acc:436884]
		ENSGACG00000014639	-1.42243475496862	2.76290374522161	10.7532605583554	0.00396626423365925	0.0452591378033679
ulk3	unc-51 like kinase 3 [Source:ZFIN;Acc:ZDB-GENE-070410-33]	ENSGACG00000014651	-1.77780024524153	2.99226807472313	17.5378963989784	0.000503877660916142	0.0153458846786767	ulk3	unc-51 like kinase 3 [Source:ZFIN;Acc:ZDB-GENE-070410-33]
kremen1	kringle containing transmembrane protein 1 [Source:NCBI gene;Acc:100141352]	ENSGACG00000014666	-1.38710164593299	2.49927654385515	10.6230407215642	0.00414764441293709	0.0464518367771224	kremen1	kringle containing transmembrane protein 1 [Source:NCBI gene;Acc:100141352]
depdc5	DEP domain containing 5, GATOR1 subcomplex subunit [Source:ZFIN;Acc:ZDB-GENE-091204-356]	ENSGACG00000014670	-1.04634026920765	4.99335076066549	20.0529438239934	0.000260682435821919	0.0112974423212407	depdc5	DEP domain containing 5, GATOR1 subcomplex subunit [Source:ZFIN;Acc:ZDB-GENE-091204-356]
edc3	enhancer of mRNA decapping 3 homolog (S. cerevisiae) [Source:NCBI gene;Acc:504054]	ENSGACG00000014671	-1.09377774577464	3.69389689089549	13.6216440610069	0.00156317414204426	0.027951496784101	edc3	enhancer of mRNA decapping 3 homolog (S. cerevisiae) [Source:NCBI gene;Acc:504054]
cyp1a	cytochrome P450, family 1, subfamily A [Source:ZFIN;Acc:ZDB-GENE-011219-1]	ENSGACG00000014674	1.83630514758164	8.26363914124902	12.1251660369684	0.00297532587839129	0.0388290923813177	cyp1a	cytochrome P450, family 1, subfamily A [Source:ZFIN;Acc:ZDB-GENE-011219-1]
ptrh1	peptidyl-tRNA hydrolase 1 homolog [Source:ZFIN;Acc:ZDB-GENE-050306-33]	ENSGACG00000014682	-1.94083611192445	2.37579230373423	19.3708540366478	0.000310254390342369	0.0120918664353942	ptrh1	peptidyl-tRNA hydrolase 1 homolog [Source:ZFIN;Acc:ZDB-GENE-050306-33]
		ENSGACG00000014697	1.34627588298277	2.3766039979621	10.4732418482722	0.00436783482182511	0.0478383323007644
kifap3b	kinesin-associated protein 3b [Source:ZFIN;Acc:ZDB-GENE-030131-2219]	ENSGACG00000014703	-1.1226934391831	4.98871150544423	11.3164577181231	0.00327736665710952	0.0410907814884758	kifap3b	kinesin-associated protein 3b [Source:ZFIN;Acc:ZDB-GENE-030131-2219]
		ENSGACG00000014724	-1.07690544445135	4.11493325888226	11.3924728540218	0.00319506455826556	0.0404683058948243
ap3s2	adaptor related protein complex 3 subunit sigma 2 [Source:ZFIN;Acc:ZDB-GENE-040718-274]	ENSGACG00000014734	-0.796573596416987	4.29025398027099	13.9686986880505	0.00140554985436381	0.0262396450795542	ap3s2	adaptor related protein complex 3 subunit sigma 2 [Source:ZFIN;Acc:ZDB-GENE-040718-274]
lancl1	LanC antibiotic synthetase component C-like 1 (bacterial) [Source:NCBI gene;Acc:494154]	ENSGACG00000014735	-0.792505794298514	6.57706369003371	11.4350550199067	0.00314996888808993	0.0400682132975513	lancl1	LanC antibiotic synthetase component C-like 1 (bacterial) [Source:NCBI gene;Acc:494154]
kpnb1	karyopherin (importin) beta 1 [Source:ZFIN;Acc:ZDB-GENE-030131-2579]	ENSGACG00000014765	0.613620027889534	6.98739864950198	10.5957690033497	0.00418679150234424	0.0466186776558772	kpnb1	karyopherin (importin) beta 1 [Source:ZFIN;Acc:ZDB-GENE-030131-2579]
kpnb3	karyopherin (importin) beta 3 [Source:ZFIN;Acc:ZDB-GENE-030424-2]	ENSGACG00000014804	0.828812266620735	5.19591677961958	10.4141636242774	0.00445823613970459	0.0483355601929883	kpnb3	karyopherin (importin) beta 3 [Source:ZFIN;Acc:ZDB-GENE-030424-2]
HARBI1	harbinger transposase derived 1 [Source:HGNC Symbol;Acc:HGNC:26522]	ENSGACG00000014817	-1.50424640642276	3.01068497868446	15.1709681793018	0.000981849678416588	0.022154874186232	HARBI1	harbinger transposase derived 1 [Source:HGNC Symbol;Acc:HGNC:26522]
SLC25A28	solute carrier family 25 member 28 [Source:NCBI gene;Acc:100535877]	ENSGACG00000014826	2.21129183548768	3.81349117870069	25.120469185633	7.85519909117043e-05	0.00625685678428043	SLC25A28	solute carrier family 25 member 28 [Source:NCBI gene;Acc:100535877]
cep89	centrosomal protein 89 [Source:NCBI gene;Acc:393852]	ENSGACG00000014864	-1.98224773766864	1.79126787428734	14.2602435298001	0.00128673309291224	0.0251501811343389	cep89	centrosomal protein 89 [Source:NCBI gene;Acc:393852]
		ENSGACG00000014874	-2.28672766928056	0.433464733436026	12.6970541784546	0.00208807689895867	0.0325348229391906
dpydb	dihydropyrimidine dehydrogenase b [Source:NCBI gene;Acc:405829]	ENSGACG00000014875	-0.822452571091216	4.83032596809595	15.3014261903478	0.000945164337661545	0.0217847534249859	dpydb	dihydropyrimidine dehydrogenase b [Source:NCBI gene;Acc:405829]
cdadc1	cytidine and dCMP deaminase domain containing 1 [Source:NCBI gene;Acc:492807]	ENSGACG00000014883	1.16431080297893	4.07864944982695	19.3635491670253	0.00031083897565365	0.0120918664353942	cdadc1	cytidine and dCMP deaminase domain containing 1 [Source:NCBI gene;Acc:492807]
	serine and arginine rich splicing factor 2b [Source:ZFIN;Acc:ZDB-GENE-030131-2420]	ENSGACG00000014884	0.828691469442726	7.96109365735178	21.3291180448743	0.00018984289891777	0.00961810988825219		serine and arginine rich splicing factor 2b [Source:ZFIN;Acc:ZDB-GENE-030131-2420]
dnaja2a	DnaJ heat shock protein family (Hsp40) member A2a [Source:ZFIN;Acc:ZDB-GENE-040426-2884]	ENSGACG00000014888	0.963474633364149	7.80206948846328	15.7442013960145	0.00083156033047031	0.0201766091629626	dnaja2a	DnaJ heat shock protein family (Hsp40) member A2a [Source:ZFIN;Acc:ZDB-GENE-040426-2884]
gpd1c	glycerol-3-phosphate dehydrogenase 1c [Source:ZFIN;Acc:ZDB-GENE-040426-2576]	ENSGACG00000014899	0.840545296363517	6.80969810614319	12.0801912148267	0.00254673319932331	0.035805086944445	gpd1c	glycerol-3-phosphate dehydrogenase 1c [Source:ZFIN;Acc:ZDB-GENE-040426-2576]
osbpl11	oxysterol binding protein-like 11 [Source:ZFIN;Acc:ZDB-GENE-081105-135]	ENSGACG00000014904	0.923544354560397	4.57596372209059	12.1463719916124	0.00249251531624953	0.0354935065653317	osbpl11	oxysterol binding protein-like 11 [Source:ZFIN;Acc:ZDB-GENE-081105-135]
si:dkey-16l2.16	si:dkey-16l2.16 [Source:ZFIN;Acc:ZDB-GENE-141219-36]	ENSGACG00000014915	1.2206466741786	5.88901792160853	21.9164929717019	0.00016465293276988	0.00890238405478262	si:dkey-16l2.16	si:dkey-16l2.16 [Source:ZFIN;Acc:ZDB-GENE-141219-36]
dars2	aspartyl-tRNA synthetase 2, mitochondrial [Source:ZFIN;Acc:ZDB-GENE-070912-443]	ENSGACG00000014921	-0.976996609984042	4.70054725051877	17.4327298569123	0.00051850785318676	0.0156789073227482	dars2	aspartyl-tRNA synthetase 2, mitochondrial [Source:ZFIN;Acc:ZDB-GENE-070912-443]
TUBA4A	tubulin alpha 4a [Source:HGNC Symbol;Acc:HGNC:12407]	ENSGACG00000014965	1.5204073050392	8.54793406404225	35.4407614050427	1.01326494354086e-05	0.00240069286843924	TUBA4A	tubulin alpha 4a [Source:HGNC Symbol;Acc:HGNC:12407]
scg3	secretogranin III [Source:NCBI gene;Acc:393730]	ENSGACG00000014981	1.75320700680278	3.69848945882497	11.4044281666663	0.00326575208168835	0.041008988143477	scg3	secretogranin III [Source:NCBI gene;Acc:393730]
tsen54	TSEN54 tRNA splicing endonuclease subunit [Source:ZFIN;Acc:ZDB-GENE-050522-454]	ENSGACG00000014987	-0.950838669188198	4.7024408628943	14.3867884726028	0.00123867223200537	0.0244863939393582	tsen54	TSEN54 tRNA splicing endonuclease subunit [Source:ZFIN;Acc:ZDB-GENE-050522-454]
mapk6	mitogen-activated protein kinase 6 [Source:ZFIN;Acc:ZDB-GENE-050420-7]	ENSGACG00000015004	0.831740073801132	6.21180294183831	12.3278611698439	0.00235031318719945	0.0344235415990639	mapk6	mitogen-activated protein kinase 6 [Source:ZFIN;Acc:ZDB-GENE-050420-7]
tmem237b	transmembrane protein 237b [Source:NCBI gene;Acc:447898]	ENSGACG00000015016	-1.85727214063057	3.11105574298187	18.3276050905799	0.00040757954043433	0.0140610577643201	tmem237b	transmembrane protein 237b [Source:NCBI gene;Acc:447898]
jmjd6	jumonji domain containing 6, arginine demethylase and lysine hydroxylase [Source:NCBI gene;Acc:266962]	ENSGACG00000015017	1.51857684132594	3.95311011392031	27.0845299404823	5.13004895397356e-05	0.00524701943688021	jmjd6	jumonji domain containing 6, arginine demethylase and lysine hydroxylase [Source:NCBI gene;Acc:266962]
mvp	major vault protein [Source:NCBI gene;Acc:373081]	ENSGACG00000015023	0.992372640342393	7.60651142033093	23.9721589476162	0.000101722315679781	0.00700362490562799	mvp	major vault protein [Source:NCBI gene;Acc:373081]
		ENSGACG00000015032	0.904645398782566	3.63295613009435	13.3575666499738	0.0016963065658478	0.0291064639003801
		ENSGACG00000015039	-1.5224757270836	3.25620037650072	13.4730104791757	0.00163661454560196	0.0284746187302302
		ENSGACG00000015040	0.898989337520169	6.53170858552055	24.7197468700131	8.58967790864389e-05	0.00649710332329398
yeats2	YEATS domain containing 2 [Source:ZFIN;Acc:ZDB-GENE-081104-292]	ENSGACG00000015049	-1.13534148220572	3.81733842259485	16.4946114252581	0.000672054475345675	0.0180449655316302	yeats2	YEATS domain containing 2 [Source:ZFIN;Acc:ZDB-GENE-081104-292]
mbd5	methyl-CpG binding domain protein 5 [Source:ZFIN;Acc:ZDB-GENE-070209-125]	ENSGACG00000015071	1.28497534271541	3.74925784288983	15.0686913362186	0.00101171772530932	0.022447836309657	mbd5	methyl-CpG binding domain protein 5 [Source:ZFIN;Acc:ZDB-GENE-070209-125]
phka2	phosphorylase kinase, alpha 2 (liver) [Source:ZFIN;Acc:ZDB-GENE-130422-1]	ENSGACG00000015078	-0.723614307882701	6.49466521115687	13.6746749218891	0.00153786468027041	0.0277142481698396	phka2	phosphorylase kinase, alpha 2 (liver) [Source:ZFIN;Acc:ZDB-GENE-130422-1]
		ENSGACG00000015121	1.46864894692697	3.06898629184302	16.2359180111861	0.000722842296400389	0.0186751158050275
abcb6a	ATP-binding cassette, sub-family B (MDR/TAP), member 6a [Source:ZFIN;Acc:ZDB-GENE-050517-9]	ENSGACG00000015126	0.735312674026353	5.41959261387162	11.5205603469318	0.00306154283006077	0.0393651368995284	abcb6a	ATP-binding cassette, sub-family B (MDR/TAP), member 6a [Source:ZFIN;Acc:ZDB-GENE-050517-9]
		ENSGACG00000015139	-1.31214995020445	4.27350940630694	19.3828231882944	0.000309299171735571	0.0120918664353942
		ENSGACG00000015140	-1.79961361015348	2.30684425689766	20.2285736679802	0.00024938727506668	0.0110685355057831
DUSP7	dual specificity phosphatase 7 [Source:HGNC Symbol;Acc:HGNC:3073]	ENSGACG00000015141	1.61323912615479	4.0545788656456	22.64973237176	0.000138263680605733	0.00843991550844961	DUSP7	dual specificity phosphatase 7 [Source:HGNC Symbol;Acc:HGNC:3073]
		ENSGACG00000015142	-1.43562515535615	3.76476225398444	27.0828136161449	5.1319161725836e-05	0.00524701943688021
		ENSGACG00000015151	-1.68111979775362	2.93199243227673	28.813103339509	3.58104779910564e-05	0.00442588661545948
	si:ch211-242b18.1 [Source:ZFIN;Acc:ZDB-GENE-030131-1518]	ENSGACG00000015168	1.60462358132745	6.23676387438527	12.5206007664418	0.00250928582818651	0.0354935065653317		si:ch211-242b18.1 [Source:ZFIN;Acc:ZDB-GENE-030131-1518]
ly75	lymphocyte antigen 75 [Source:ZFIN;Acc:ZDB-GENE-050309-166]	ENSGACG00000015184	0.86745017938803	7.11400577770133	13.1946797709929	0.0017846915008633	0.0300137419315329	ly75	lymphocyte antigen 75 [Source:ZFIN;Acc:ZDB-GENE-050309-166]
wdsub1	WD repeat, sterile alpha motif and U-box domain containing 1 [Source:NCBI gene;Acc:777721]	ENSGACG00000015200	-1.20870633657817	4.2573185152905	18.9226924290541	0.000348488473301201	0.012870395214369	wdsub1	WD repeat, sterile alpha motif and U-box domain containing 1 [Source:NCBI gene;Acc:777721]
		ENSGACG00000015216	-1.04997145863259	3.78032610342897	11.4994662998863	0.00308309746524339	0.0394533624007436
SUGP1	SURP and G-patch domain containing 1 [Source:HGNC Symbol;Acc:HGNC:18643]	ENSGACG00000015222	-0.96648313733885	5.8490325515693	15.854582304993	0.000805659831381935	0.0198502547527226	SUGP1	SURP and G-patch domain containing 1 [Source:HGNC Symbol;Acc:HGNC:18643]
cd99	CD99 molecule [Source:ZFIN;Acc:ZDB-GENE-061103-391]	ENSGACG00000015223	0.956452806321987	6.5753672715623	15.3118293318958	0.000942305150626834	0.0217811740053787	cd99	CD99 molecule [Source:ZFIN;Acc:ZDB-GENE-061103-391]
SLC9A3R1	SLC9A3 regulator 1 [Source:HGNC Symbol;Acc:HGNC:11075]	ENSGACG00000015228	1.11698955950374	6.25742069452082	20.4807817980317	0.000234104764490592	0.0107761767448798	SLC9A3R1	SLC9A3 regulator 1 [Source:HGNC Symbol;Acc:HGNC:11075]
sowahcb	sosondowah ankyrin repeat domain family member C [Source:HGNC Symbol;Acc:HGNC:26149]	ENSGACG00000015234	1.79826273948058	1.66490690676248	10.8885257199464	0.00378717149810685	0.0441444397007383	sowahcb	sosondowah ankyrin repeat domain family member C [Source:HGNC Symbol;Acc:HGNC:26149]
sowahcb	sosondowah ankyrin repeat domain family member C [Source:HGNC Symbol;Acc:HGNC:26149]	ENSGACG00000015238	2.06960911275822	2.34378661284136	14.8693529893855	0.00107287651053863	0.0229549979565575	sowahcb	sosondowah ankyrin repeat domain family member C [Source:HGNC Symbol;Acc:HGNC:26149]
si:dkeyp-68b7.10	si:dkeyp-68b7.10 [Source:ZFIN;Acc:ZDB-GENE-070912-667]	ENSGACG00000015265	1.50199724826384	3.69424695844502	11.5059409884174	0.0030764634671357	0.0394311081296924	si:dkeyp-68b7.10	si:dkeyp-68b7.10 [Source:ZFIN;Acc:ZDB-GENE-070912-667]
tmem94	transmembrane protein 94 [Source:ZFIN;Acc:ZDB-GENE-121130-1]	ENSGACG00000015266	-1.31646852230224	4.46387540476363	38.3227374881721	6.14641086151422e-06	0.00198049650779711	tmem94	transmembrane protein 94 [Source:ZFIN;Acc:ZDB-GENE-121130-1]
ercc5	excision repair cross-complementation group 5 [Source:ZFIN;Acc:ZDB-GENE-050327-28]	ENSGACG00000015292	-1.83568873333244	2.57368353739695	15.2441483547855	0.000961080162838684	0.0220471517269882	ercc5	excision repair cross-complementation group 5 [Source:ZFIN;Acc:ZDB-GENE-050327-28]
METTL21C	si:ch73-244f7.3 [Source:ZFIN;Acc:ZDB-GENE-121214-178]	ENSGACG00000015297	2.84190451321001	3.65138072765245	14.37382154442	0.00154738004742607	0.0277607508591507	METTL21C	si:ch73-244f7.3 [Source:ZFIN;Acc:ZDB-GENE-121214-178]
si:ch211-214e3.5	si:ch211-214e3.5 [Source:ZFIN;Acc:ZDB-GENE-050208-19]	ENSGACG00000015313	-1.59271496421259	4.44311283713925	22.3561085346866	0.000148222560770301	0.00864169994380602	si:ch211-214e3.5	si:ch211-214e3.5 [Source:ZFIN;Acc:ZDB-GENE-050208-19]
egr2b	early growth response 2b [Source:NCBI gene;Acc:30190]	ENSGACG00000015342	1.9256518315863	1.90289276693911	11.485987144169	0.00309695947791873	0.0395896337129833	egr2b	early growth response 2b [Source:NCBI gene;Acc:30190]
nrbf2b	nuclear receptor binding factor 2b [Source:ZFIN;Acc:ZDB-GENE-040718-357]	ENSGACG00000015347	0.766246900707394	5.08885724646026	12.1182879075156	0.00251536430437919	0.0355482757086431	nrbf2b	nuclear receptor binding factor 2b [Source:ZFIN;Acc:ZDB-GENE-040718-357]
	formin-like 2b [Source:ZFIN;Acc:ZDB-GENE-041111-182]	ENSGACG00000015371	-1.37411628324742	4.2854710233166	13.0210166742107	0.00188460830652774	0.0307016063460266		formin-like 2b [Source:ZFIN;Acc:ZDB-GENE-041111-182]
exoc6	exocyst complex component 6 [Source:ZFIN;Acc:ZDB-GENE-040426-2511]	ENSGACG00000015379	-0.899355066470465	5.26255185612383	11.5770066338808	0.00300468535352757	0.0389762364981342	exoc6	exocyst complex component 6 [Source:ZFIN;Acc:ZDB-GENE-040426-2511]
vps16	vacuolar protein sorting 16 homolog [Source:ZFIN;Acc:ZDB-GENE-050809-9]	ENSGACG00000015383	-0.714181485848426	6.32804629324716	11.3950322740042	0.00319233383081155	0.0404683058948243	vps16	vacuolar protein sorting 16 homolog [Source:ZFIN;Acc:ZDB-GENE-050809-9]
lrrc45	leucine rich repeat containing 45 [Source:ZFIN;Acc:ZDB-GENE-121214-317]	ENSGACG00000015389	-0.660913877171324	5.72522452021932	14.4791365588119	0.00120485854348215	0.0241382101994694	lrrc45	leucine rich repeat containing 45 [Source:ZFIN;Acc:ZDB-GENE-121214-317]
cavin2b	caveolae associated protein 2b [Source:ZFIN;Acc:ZDB-GENE-040912-149]	ENSGACG00000015398	0.84191385691469	8.20743560623767	15.8154071737568	0.000814748131913669	0.0200236886575974	cavin2b	caveolae associated protein 2b [Source:ZFIN;Acc:ZDB-GENE-040912-149]
		ENSGACG00000015406	-1.22173688224517	5.89302749689027	18.6482808162168	0.000374465096294338	0.0135573194750519
cmtm3	CKLF-like MARVEL transmembrane domain containing 3 [Source:ZFIN;Acc:ZDB-GENE-040801-206]	ENSGACG00000015421	-1.37406451597184	4.06709573732392	14.6628118430249	0.00114061217525658	0.0234760828168278	cmtm3	CKLF-like MARVEL transmembrane domain containing 3 [Source:ZFIN;Acc:ZDB-GENE-040801-206]
		ENSGACG00000015422	-0.961010856579912	3.66592516893933	15.41677151154	0.000913994203752602	0.0213945385590387
CKLF	chemokine like factor [Source:HGNC Symbol;Acc:HGNC:13253]	ENSGACG00000015423	-0.965291196390113	4.88053296515306	11.3834938820304	0.00320466512011519	0.0405261850472337	CKLF	chemokine like factor [Source:HGNC Symbol;Acc:HGNC:13253]
galns	galactosamine (N-acetyl)-6-sulfatase [Source:ZFIN;Acc:ZDB-GENE-070112-1152]	ENSGACG00000015424	-1.47954106852324	4.64726712118349	46.2673280720989	1.75370494598061e-06	0.00100906929945334	galns	galactosamine (N-acetyl)-6-sulfatase [Source:ZFIN;Acc:ZDB-GENE-070112-1152]
		ENSGACG00000015436	-2.22287585960927	4.36392166856026	14.6581039269838	0.00140206278999615	0.0262211822004962
fbxo3	F-box protein 3 [Source:ZFIN;Acc:ZDB-GENE-050522-269]	ENSGACG00000015443	-1.00690634794077	5.60236996605092	19.1749225352802	0.000326365524219292	0.012430437259331	fbxo3	F-box protein 3 [Source:ZFIN;Acc:ZDB-GENE-050522-269]
SFT2D2	SFT2 domain containing 2b [Source:ZFIN;Acc:ZDB-GENE-050522-336]	ENSGACG00000015491	-1.35204915769064	4.36862467191143	29.6135197350403	3.04590506328422e-05	0.00418785798558986	SFT2D2	SFT2 domain containing 2b [Source:ZFIN;Acc:ZDB-GENE-050522-336]
jund	JunD proto-oncogene, AP-1 transcription factor subunit [Source:ZFIN;Acc:ZDB-GENE-070725-2]	ENSGACG00000015511	1.65999809294388	4.35399277384436	17.5444297712462	0.000502984007255386	0.0153458846786767	jund	JunD proto-oncogene, AP-1 transcription factor subunit [Source:ZFIN;Acc:ZDB-GENE-070725-2]
		ENSGACG00000015512	-1.21855745670975	3.3939660962846	14.0411763315059	0.00137491267161491	0.026060256532221
		ENSGACG00000015527	2.57061023579939	3.45518551201592	17.8810103921869	0.000501187407355094	0.0153218791648917
crtc1a	CREB regulated transcription coactivator 1a [Source:ZFIN;Acc:ZDB-GENE-061027-225]	ENSGACG00000015531	-1.26896983398064	3.48302168007106	11.9885565082352	0.00262398515545135	0.0364047899712402	crtc1a	CREB regulated transcription coactivator 1a [Source:ZFIN;Acc:ZDB-GENE-061027-225]
		ENSGACG00000015536	0.843885082511365	4.07985024690984	10.7247082366484	0.00400526367561208	0.0455390282835471
cilp	cartilage intermediate layer protein, nucleotide pyrophosphohydrolase [Source:ZFIN;Acc:ZDB-GENE-050208-76]	ENSGACG00000015550	1.22481073026921	3.05825076941768	13.3040327302595	0.00172480590492832	0.0294055071494635	cilp	cartilage intermediate layer protein, nucleotide pyrophosphohydrolase [Source:ZFIN;Acc:ZDB-GENE-050208-76]
	arrestin domain containing 3b [Source:ZFIN;Acc:ZDB-GENE-040912-182]	ENSGACG00000015552	-2.1416548015997	5.29513664216509	33.980269160794	1.4813081741543e-05	0.00292137502544663		arrestin domain containing 3b [Source:ZFIN;Acc:ZDB-GENE-040912-182]
mctp1b	multiple C2 domains, transmembrane 1b [Source:ZFIN;Acc:ZDB-GENE-090313-382]	ENSGACG00000015555	-0.881132745608243	4.43342443269913	11.9850665565121	0.0026269784953241	0.0364047899712402	mctp1b	multiple C2 domains, transmembrane 1b [Source:ZFIN;Acc:ZDB-GENE-090313-382]
rpgrb	retinitis pigmentosa GTPase regulator b [Source:ZFIN;Acc:ZDB-GENE-081015-2]	ENSGACG00000015556	-1.306973282005	3.27472246572886	10.5991918610234	0.00418185562432176	0.0466186776558772	rpgrb	retinitis pigmentosa GTPase regulator b [Source:ZFIN;Acc:ZDB-GENE-081015-2]
tmed2	transmembrane p24 trafficking protein 2 [Source:ZFIN;Acc:ZDB-GENE-030131-269]	ENSGACG00000015584	0.749926535768838	7.13407656456754	16.0871314128365	0.000753974537676018	0.0190995027932364	tmed2	transmembrane p24 trafficking protein 2 [Source:ZFIN;Acc:ZDB-GENE-030131-269]
dda1	DET1 and DDB1 associated 1 [Source:NCBI gene;Acc:796589]	ENSGACG00000015594	-0.877524464189009	6.2609429523152	10.7054993305329	0.0040317416589045	0.0455827297309547	dda1	DET1 and DDB1 associated 1 [Source:NCBI gene;Acc:796589]
nab1a	NGFI-A binding protein 1a (EGR1 binding protein 1) [Source:ZFIN;Acc:ZDB-GENE-050208-574]	ENSGACG00000015609	2.74399332476084	3.10874403021626	25.967860009588	6.5204791573999e-05	0.00570931737526466	nab1a	NGFI-A binding protein 1a (EGR1 binding protein 1) [Source:ZFIN;Acc:ZDB-GENE-050208-574]
mfsd6a	major facilitator superfamily domain containing 6b [Source:NCBI gene;Acc:447825]	ENSGACG00000015610	0.71366136842495	6.17174828159765	13.7390954508592	0.00150773050295381	0.0274475097549027	mfsd6a	major facilitator superfamily domain containing 6b [Source:NCBI gene;Acc:447825]
ccdc18	coiled-coil domain containing 18 [Source:ZFIN;Acc:ZDB-GENE-030131-5414]	ENSGACG00000015662	-1.48852138214662	5.20742232845078	31.8500382156219	1.96579353953361e-05	0.00315653973021213	ccdc18	coiled-coil domain containing 18 [Source:ZFIN;Acc:ZDB-GENE-030131-5414]
		ENSGACG00000015692	-1.66484195003721	4.08573435659045	16.1180002205594	0.000750161156942572	0.0190628492105706
lin54	lin-54 DREAM MuvB core complex component [Source:NCBI gene;Acc:560688]	ENSGACG00000015693	1.1213414744605	2.65757655759092	13.181347959903	0.00179214934978093	0.0300763730982505	lin54	lin-54 DREAM MuvB core complex component [Source:NCBI gene;Acc:560688]
eif4g2a	eukaryotic translation initiation factor 4, gamma 2a [Source:ZFIN;Acc:ZDB-GENE-030131-2173]	ENSGACG00000015701	1.2826489281149	8.85065153813371	19.3159863083552	0.000314675287790351	0.0121576344402646	eif4g2a	eukaryotic translation initiation factor 4, gamma 2a [Source:ZFIN;Acc:ZDB-GENE-030131-2173]
galnt18b	UDP-N-acetyl-alpha-D-galactosamine:polypeptide N-acetylgalactosaminyltransferase 18b [Source:ZFIN;Acc:ZDB-GENE-091014-1]	ENSGACG00000015704	-1.19696189274683	3.35531801377619	14.0098490147522	0.00138806304695603	0.0261501493270045	galnt18b	UDP-N-acetyl-alpha-D-galactosamine:polypeptide N-acetylgalactosaminyltransferase 18b [Source:ZFIN;Acc:ZDB-GENE-091014-1]
tead1b	TEA domain transcription factor 1 [Source:HGNC Symbol;Acc:HGNC:11714]	ENSGACG00000015715	-1.11752425943876	5.28005885010741	11.2229209042495	0.00338625772844153	0.0419639378249768	tead1b	TEA domain transcription factor 1 [Source:HGNC Symbol;Acc:HGNC:11714]
zgc:110269	zgc:110269 [Source:NCBI gene;Acc:550274]	ENSGACG00000015735	-1.39807978294629	5.63145360428081	27.4986653184969	4.70074280716041e-05	0.00508279646752761	zgc:110269	zgc:110269 [Source:NCBI gene;Acc:550274]
cert1b	ceramide transporter 1b [Source:ZFIN;Acc:ZDB-GENE-110125-5]	ENSGACG00000015744	1.30401651761539	6.42886947259568	11.8281699475015	0.00288712529441171	0.0382958862914737	cert1b	ceramide transporter 1b [Source:ZFIN;Acc:ZDB-GENE-110125-5]
	ATPase 13A3 [Source:HGNC Symbol;Acc:HGNC:24113]	ENSGACG00000015764	-1.52220120538815	5.16590243134841	21.0542741528577	0.00020307436352387	0.0101336783626528		ATPase 13A3 [Source:HGNC Symbol;Acc:HGNC:24113]
usp10	ubiquitin specific peptidase 10 [Source:ZFIN;Acc:ZDB-GENE-030219-132]	ENSGACG00000015786	0.801535758766357	5.64331461260648	13.8439395621709	0.00146008120992253	0.026731100423934	usp10	ubiquitin specific peptidase 10 [Source:ZFIN;Acc:ZDB-GENE-030219-132]
si:ch211-235o23.1	si:ch211-235o23.1 [Source:NCBI gene;Acc:570302]	ENSGACG00000015805	-1.9995626083869	1.59083493868202	12.4764455509593	0.00224060313946766	0.033464666984541	si:ch211-235o23.1	si:ch211-235o23.1 [Source:NCBI gene;Acc:570302]
		ENSGACG00000015809	-2.13360175739766	1.82584863885632	16.7648440896623	0.000623194399542669	0.0172197999179056
sltm	SAFB-like, transcription modulator [Source:ZFIN;Acc:ZDB-GENE-040426-2647]	ENSGACG00000015814	0.611957277605211	6.84297875546015	14.4794644942488	0.00120474031153791	0.0241382101994694	sltm	SAFB-like, transcription modulator [Source:ZFIN;Acc:ZDB-GENE-040426-2647]
cgnl1	cingulin-like 1 [Source:ZFIN;Acc:ZDB-GENE-071009-2]	ENSGACG00000015830	-1.19562097855039	7.03910706439545	31.618201909214	2.05514239224422e-05	0.00321460185256764	cgnl1	cingulin-like 1 [Source:ZFIN;Acc:ZDB-GENE-071009-2]
tcf12	transcription factor 12 [Source:ZFIN;Acc:ZDB-GENE-040516-11]	ENSGACG00000015831	-0.844129943521428	5.3366265677392	21.3414725553551	0.000189270999767627	0.00961810988825219	tcf12	transcription factor 12 [Source:ZFIN;Acc:ZDB-GENE-040516-11]
znf280d	zinc finger protein 280D [Source:ZFIN;Acc:ZDB-GENE-030131-2260]	ENSGACG00000015832	-1.06592771745896	4.64198285239218	20.3152206039028	0.000244015593929368	0.0109203756494335	znf280d	zinc finger protein 280D [Source:ZFIN;Acc:ZDB-GENE-030131-2260]
		ENSGACG00000015846	-1.50032750119299	3.14430413360181	19.1304802745742	0.000330147722404018	0.0125025440607552
		ENSGACG00000015848	-1.47748075448066	2.75744879981949	18.9159660792468	0.000349100782613076	0.012870395214369
zgc:162472	zgc:162472 [Source:ZFIN;Acc:ZDB-GENE-050809-88]	ENSGACG00000015852	-1.14822978171438	3.71605474263188	10.2831438337857	0.00466626870638723	0.0494672873802537	zgc:162472	zgc:162472 [Source:ZFIN;Acc:ZDB-GENE-050809-88]
trappc13	trafficking protein particle complex 13 [Source:NCBI gene;Acc:321203]	ENSGACG00000015870	-1.00969121408675	4.60817970189101	14.59163507536	0.00116504537698257	0.0237295146252416	trappc13	trafficking protein particle complex 13 [Source:NCBI gene;Acc:321203]
gnao1b	guanine nucleotide binding protein (G protein), alpha activating activity polypeptide O, b [Source:ZFIN;Acc:ZDB-GENE-040426-1693]	ENSGACG00000015873	3.53699331810906	0.124525099481562	12.5012135552299	0.00222287564086801	0.0333809064942438	gnao1b	guanine nucleotide binding protein (G protein), alpha activating activity polypeptide O, b [Source:ZFIN;Acc:ZDB-GENE-040426-1693]
gfod2	glucose-fructose oxidoreductase domain containing 2 [Source:ZFIN;Acc:ZDB-GENE-061103-64]	ENSGACG00000015878	1.24282469306294	5.00120596394401	20.0494177294715	0.000260914942161165	0.0112974423212407	gfod2	glucose-fructose oxidoreductase domain containing 2 [Source:ZFIN;Acc:ZDB-GENE-061103-64]
gfm2	G elongation factor, mitochondrial 2 [Source:NCBI gene;Acc:558184]	ENSGACG00000015889	-1.7154135125182	2.84588793496254	36.3215385829767	8.67230450522014e-06	0.0022478406037381	gfm2	G elongation factor, mitochondrial 2 [Source:NCBI gene;Acc:558184]
si:ch211-122f10.4	si:ch211-122f10.4 [Source:ZFIN;Acc:ZDB-GENE-140106-45]	ENSGACG00000015897	0.705194511647898	7.66036782476139	11.1039166854085	0.00352030651557725	0.0423251181137799	si:ch211-122f10.4	si:ch211-122f10.4 [Source:ZFIN;Acc:ZDB-GENE-140106-45]
rhcga	Rh family, C glycoprotein a [Source:ZFIN;Acc:ZDB-GENE-070424-81]	ENSGACG00000015923	1.65332929402894	10.6339599161628	18.1951174833627	0.000422198874371145	0.0142723486800323	rhcga	Rh family, C glycoprotein a [Source:ZFIN;Acc:ZDB-GENE-070424-81]
CACFD1	calcium channel flower domain containing 1 [Source:HGNC Symbol;Acc:HGNC:1365]	ENSGACG00000015938	-1.00840197131491	4.82429730424067	19.6836214792741	0.00028633265557601	0.0118523997723687	CACFD1	calcium channel flower domain containing 1 [Source:HGNC Symbol;Acc:HGNC:1365]
def8	differentially expressed in FDCP 8 homolog [Source:ZFIN;Acc:ZDB-GENE-041114-96]	ENSGACG00000015953	-1.58354349383072	4.17855505002535	38.5144786075809	5.95087331828991e-06	0.00197670344726989	def8	differentially expressed in FDCP 8 homolog [Source:ZFIN;Acc:ZDB-GENE-041114-96]
zgc:101679	zgc:101679 [Source:ZFIN;Acc:ZDB-GENE-041010-181]	ENSGACG00000015974	-1.41190933926036	5.19442064546256	32.699613601031	1.67329675636994e-05	0.00307679919105813	zgc:101679	zgc:101679 [Source:ZFIN;Acc:ZDB-GENE-041010-181]
		ENSGACG00000015986	0.889531220477712	5.72139452315767	16.5222268099281	0.000666871268338653	0.0180267835641007
serhl	serine hydrolase like [Source:NCBI gene;Acc:322648]	ENSGACG00000015996	-0.85919197149248	4.40027551383166	14.525303042598	0.00118834012969824	0.0240217664110017	serhl	serine hydrolase like [Source:NCBI gene;Acc:322648]
zgc:158803	zgc:158803 [Source:ZFIN;Acc:ZDB-GENE-070424-15]	ENSGACG00000016004	0.84746525759133	5.309342244152	17.0116701222875	0.000581993963831131	0.0167127402146322	zgc:158803	zgc:158803 [Source:ZFIN;Acc:ZDB-GENE-070424-15]
st6galnac6	ST6 (alpha-N-acetyl-neuraminyl-2,3-beta-galactosyl-1,3)-N-acetylgalactosaminide alpha-2,6-sialyltransferase 6 [Source:ZFIN;Acc:ZDB-GENE-060322-7]	ENSGACG00000016008	-1.12702561236443	2.51796194647188	11.2710228281506	0.00332768620902144	0.0415922052083355	st6galnac6	ST6 (alpha-N-acetyl-neuraminyl-2,3-beta-galactosyl-1,3)-N-acetylgalactosaminide alpha-2,6-sialyltransferase 6 [Source:ZFIN;Acc:ZDB-GENE-060322-7]
		ENSGACG00000016044	-2.329230315277	1.86220556633449	16.356681239199	0.00069862178213252	0.0184242129734453
		ENSGACG00000016058	-0.640497460150625	7.1448023553381	10.3251136442839	0.00459847263842021	0.0490569048542992
camk2d2	calcium/calmodulin-dependent protein kinase (CaM kinase) II delta 2 [Source:NCBI gene;Acc:436815]	ENSGACG00000016075	-1.01141648212425	4.92563821362556	14.6670448236978	0.00113917714445424	0.0234760828168278	camk2d2	calcium/calmodulin-dependent protein kinase (CaM kinase) II delta 2 [Source:NCBI gene;Acc:436815]
hk1	hexokinase 1 [Source:ZFIN;Acc:ZDB-GENE-040426-2848]	ENSGACG00000016084	1.79309910122375	6.8471044572739	22.1184107790968	0.000170193851794696	0.0090197142969222	hk1	hexokinase 1 [Source:ZFIN;Acc:ZDB-GENE-040426-2848]
PTGS1	prostaglandin-endoperoxide synthase 1 [Source:HGNC Symbol;Acc:HGNC:9604]	ENSGACG00000016097	0.756775465072826	5.27292291630784	16.3694228971149	0.000696119302190754	0.0184157275494175	PTGS1	prostaglandin-endoperoxide synthase 1 [Source:HGNC Symbol;Acc:HGNC:9604]
dna2	DNA replication helicase/nuclease 2 [Source:ZFIN;Acc:ZDB-GENE-090313-71]	ENSGACG00000016111	-1.56207981484049	1.85875768283748	17.1927068663461	0.00055369730868878	0.0163303677902636	dna2	DNA replication helicase/nuclease 2 [Source:ZFIN;Acc:ZDB-GENE-090313-71]
fam120b	family with sequence similarity 120B [Source:ZFIN;Acc:ZDB-GENE-040801-119]	ENSGACG00000016129	-2.67109987839804	3.17985829244883	73.9962089037083	5.84574978944949e-08	0.000117726093572276	fam120b	family with sequence similarity 120B [Source:ZFIN;Acc:ZDB-GENE-040801-119]
phf10	PHD finger protein 10 [Source:NCBI gene;Acc:393628]	ENSGACG00000016158	-1.274718168494	3.97188908394965	25.3135043359063	7.52644484223842e-05	0.00612416933602541	phf10	PHD finger protein 10 [Source:NCBI gene;Acc:393628]
cox18	cytochrome c oxidase assembly factor COX18 [Source:ZFIN;Acc:ZDB-GENE-080204-88]	ENSGACG00000016224	-1.80703709162279	3.58472554798462	31.6877805951527	2.0278635756709e-05	0.00320303039878763	cox18	cytochrome c oxidase assembly factor COX18 [Source:ZFIN;Acc:ZDB-GENE-080204-88]
	golgi phosphoprotein 3 [Source:HGNC Symbol;Acc:HGNC:15452]	ENSGACG00000016233	0.651246267929138	5.95265172772967	11.8803194384277	0.00271861506031057	0.0369632006944196		golgi phosphoprotein 3 [Source:HGNC Symbol;Acc:HGNC:15452]
IPO13	si:ch73-182a11.2 [Source:ZFIN;Acc:ZDB-GENE-130530-816]	ENSGACG00000016242	2.26986858795928	1.87521396332024	14.9447101861454	0.00104928596806076	0.0228575010422654	IPO13	si:ch73-182a11.2 [Source:ZFIN;Acc:ZDB-GENE-130530-816]
ahctf1	AT hook containing transcription factor 1 [Source:ZFIN;Acc:ZDB-GENE-070521-2]	ENSGACG00000016245	1.10571284402062	5.01256561182281	20.9079705132226	0.000210532384393834	0.0103411196492959	ahctf1	AT hook containing transcription factor 1 [Source:ZFIN;Acc:ZDB-GENE-070521-2]
		ENSGACG00000016246	0.749264752061978	4.40186110013435	10.9983086693507	0.00364843672723487	0.0431570955304559
sqstm1	sequestosome 1 [Source:ZFIN;Acc:ZDB-GENE-040426-2204]	ENSGACG00000016271	1.1421404958744	7.81003234897398	31.8692314752346	1.95859155334858e-05	0.00315653973021213	sqstm1	sequestosome 1 [Source:ZFIN;Acc:ZDB-GENE-040426-2204]
tbc1d9	TBC1 domain family, member 9 (with GRAM domain) [Source:ZFIN;Acc:ZDB-GENE-060810-33]	ENSGACG00000016277	-0.89689534887263	6.39311834590541	17.7412024148887	0.000476876010802246	0.0149891483055516	tbc1d9	TBC1 domain family, member 9 (with GRAM domain) [Source:ZFIN;Acc:ZDB-GENE-060810-33]
tbc1d2	TBC1 domain family, member 2 [Source:ZFIN;Acc:ZDB-GENE-140106-100]	ENSGACG00000016283	-1.17063259052002	5.20907450195724	14.3227227671231	0.0012627497247055	0.024931569625895	tbc1d2	TBC1 domain family, member 2 [Source:ZFIN;Acc:ZDB-GENE-140106-100]
slc44a1b	solute carrier family 44 member 1b [Source:ZFIN;Acc:ZDB-GENE-050309-63]	ENSGACG00000016300	-0.960542177005113	3.40533109528924	12.0385607428263	0.00258151093602577	0.0361030578908952	slc44a1b	solute carrier family 44 member 1b [Source:ZFIN;Acc:ZDB-GENE-050309-63]
b4galt1l	DP-Gal:betaGlcNAc beta 1,4- galactosyltransferase, polypeptide 1, like [Source:ZFIN;Acc:ZDB-GENE-061013-84]	ENSGACG00000016321	0.904619223360929	7.36477439433238	19.5866315440329	0.000293524544437575	0.0119418533723075	b4galt1l	DP-Gal:betaGlcNAc beta 1,4- galactosyltransferase, polypeptide 1, like [Source:ZFIN;Acc:ZDB-GENE-061013-84]
tgfbi	transforming growth factor, beta-induced [Source:ZFIN;Acc:ZDB-GENE-030131-73]	ENSGACG00000016337	0.787426366330137	5.28395840790651	11.8114344849556	0.00278081717525448	0.0374815574273365	tgfbi	transforming growth factor, beta-induced [Source:ZFIN;Acc:ZDB-GENE-030131-73]
gnpnat1	glucosamine-phosphate N-acetyltransferase 1 [Source:ZFIN;Acc:ZDB-GENE-050522-450]	ENSGACG00000016349	0.933042667846916	5.76674881268326	10.9945083722391	0.00365314344295434	0.0431810667714141	gnpnat1	glucosamine-phosphate N-acetyltransferase 1 [Source:ZFIN;Acc:ZDB-GENE-050522-450]
pcdh12	protocadherin 12 [Source:ZFIN;Acc:ZDB-GENE-140106-126]	ENSGACG00000016358	1.6543928608806	2.53225591454883	11.6655532992994	0.00291784901053544	0.038418768379483	pcdh12	protocadherin 12 [Source:ZFIN;Acc:ZDB-GENE-140106-126]
pcdh1b	protocadherin 1b [Source:ZFIN;Acc:ZDB-GENE-091015-2]	ENSGACG00000016360	1.82075899432801	4.55302915831468	20.0654616725482	0.000260659515404202	0.0112974423212407	pcdh1b	protocadherin 1b [Source:ZFIN;Acc:ZDB-GENE-091015-2]
b4galt7	xylosylprotein beta 1,4-galactosyltransferase, polypeptide 7 (galactosyltransferase I) [Source:ZFIN;Acc:ZDB-GENE-040727-3]	ENSGACG00000016366	-0.99008248264966	3.22794731823997	11.5234598017098	0.00305859321562579	0.0393651368995284	b4galt7	xylosylprotein beta 1,4-galactosyltransferase, polypeptide 7 (galactosyltransferase I) [Source:ZFIN;Acc:ZDB-GENE-040727-3]
		ENSGACG00000016379	-1.0496869757984	5.55258161551738	17.2991796632626	0.000537770507950238	0.0160444826918265
		ENSGACG00000016382	-1.3341889541869	5.08499451067023	20.8478122142539	0.000213686728304028	0.0103601309826258
vegfc	vascular endothelial growth factor c [Source:ZFIN;Acc:ZDB-GENE-040303-4]	ENSGACG00000016386	-1.3934299496059	2.99531825826677	12.0131099490609	0.00260303267987917	0.0363332994228868	vegfc	vascular endothelial growth factor c [Source:ZFIN;Acc:ZDB-GENE-040303-4]
		ENSGACG00000016401	-1.62487173586127	2.02977642118108	10.2550852135256	0.00471221539167398	0.049685414733094
		ENSGACG00000016414	-1.30135995665792	4.20090037902209	12.1039569498893	0.00252711367334509	0.0356205847692587
STX3	syntaxin 3 [Source:HGNC Symbol;Acc:HGNC:11438]	ENSGACG00000016420	-2.03223389413407	0.450482454964751	14.1333604932307	0.0013370129006804	0.0257313542445556	STX3	syntaxin 3 [Source:HGNC Symbol;Acc:HGNC:11438]
kdm2aa	lysine (K)-specific demethylase 2Aa [Source:ZFIN;Acc:ZDB-GENE-061215-144]	ENSGACG00000016421	-0.747686056241459	5.81009330989689	10.4837757618057	0.00435193172523953	0.0477324798681624	kdm2aa	lysine (K)-specific demethylase 2Aa [Source:ZFIN;Acc:ZDB-GENE-061215-144]
cry5	cryptochrome circadian regulator 5 [Source:ZFIN;Acc:ZDB-GENE-010426-8]	ENSGACG00000016441	-1.50495565499486	3.31400927874515	20.6898811036223	0.000222219952681787	0.0105222521882934	cry5	cryptochrome circadian regulator 5 [Source:ZFIN;Acc:ZDB-GENE-010426-8]
tlk1b	tousled-like kinase 1b [Source:NCBI gene;Acc:326734]	ENSGACG00000016450	-0.819561590113857	4.68554485564957	12.5059239814055	0.00221952189377339	0.0333809064942438	tlk1b	tousled-like kinase 1b [Source:NCBI gene;Acc:326734]
dusp22b	dual specificity phosphatase 22b [Source:NCBI gene;Acc:100002272]	ENSGACG00000016454	-0.938919164462323	6.13604803632466	24.0795544821825	9.92620686454165e-05	0.00686356733024165	dusp22b	dual specificity phosphatase 22b [Source:NCBI gene;Acc:100002272]
wdr17	WD repeat domain 17 [Source:ZFIN;Acc:ZDB-GENE-090313-131]	ENSGACG00000016493	-1.82934283398715	2.49704133056312	13.9504039491413	0.0014134027401317	0.0263110722595404	wdr17	WD repeat domain 17 [Source:ZFIN;Acc:ZDB-GENE-090313-131]
trpm7	transient receptor potential cation channel, subfamily M, member 7 [Source:ZFIN;Acc:ZDB-GENE-021115-2]	ENSGACG00000016500	-0.9973190387879	6.75408592564603	25.985797803622	6.4950859724276e-05	0.00570931737526466	trpm7	transient receptor potential cation channel, subfamily M, member 7 [Source:ZFIN;Acc:ZDB-GENE-021115-2]
		ENSGACG00000016511	-1.73455854985282	3.69158585132623	16.921920474178	0.000596614501303435	0.0169355538631099
SEMA4D	semaphorin 4D [Source:HGNC Symbol;Acc:HGNC:10732]	ENSGACG00000016523	1.45869131563383	4.69135278511235	12.033856816163	0.00264964874611891	0.0364862996380173	SEMA4D	semaphorin 4D [Source:HGNC Symbol;Acc:HGNC:10732]
usp33	ubiquitin specific peptidase 33 [Source:NCBI gene;Acc:406508]	ENSGACG00000016551	0.910389710053057	6.7439985260518	15.4352500483086	0.000909107641876114	0.0213507772861021	usp33	ubiquitin specific peptidase 33 [Source:NCBI gene;Acc:406508]
miga1	mitoguardin 1 [Source:NCBI gene;Acc:450070]	ENSGACG00000016560	1.32257066057688	4.40336164581321	11.7054024391923	0.002879684912084	0.0382478183170531	miga1	mitoguardin 1 [Source:NCBI gene;Acc:450070]
fubp1	far upstream element (FUSE) binding protein 1 [Source:ZFIN;Acc:ZDB-GENE-040426-2159]	ENSGACG00000016563	0.620314504816284	7.83831312641562	11.9665226909251	0.00264294754529702	0.0364862996380173	fubp1	far upstream element (FUSE) binding protein 1 [Source:ZFIN;Acc:ZDB-GENE-040426-2159]
ugt5f1	UDP glucuronosyltransferase 5 family, polypeptide F1 [Source:ZFIN;Acc:ZDB-GENE-100406-6]	ENSGACG00000016579	-0.870808749163863	5.8277209783169	11.209040783572	0.00339772634777429	0.0419639378249768	ugt5f1	UDP glucuronosyltransferase 5 family, polypeptide F1 [Source:ZFIN;Acc:ZDB-GENE-100406-6]
mppe1	metallophosphoesterase 1 [Source:NCBI gene;Acc:550396]	ENSGACG00000016612	-1.28366407926555	4.95613330296344	18.5394715948233	0.000385354242747362	0.0137642800308693	mppe1	metallophosphoesterase 1 [Source:NCBI gene;Acc:550396]
smcr8b	Smith-Magenis syndrome chromosome region, candidate 8b [Source:NCBI gene;Acc:407723]	ENSGACG00000016613	2.270551131306	1.65961980626345	19.6836583440288	0.000286329959452755	0.0118523997723687	smcr8b	Smith-Magenis syndrome chromosome region, candidate 8b [Source:NCBI gene;Acc:407723]
pappaa	pregnancy-associated plasma protein A, pappalysin 1a [Source:ZFIN;Acc:ZDB-GENE-121113-1]	ENSGACG00000016615	-1.1660654404864	4.68438916095465	13.7273176016518	0.00151319044650497	0.027515814089889	pappaa	pregnancy-associated plasma protein A, pappalysin 1a [Source:ZFIN;Acc:ZDB-GENE-121113-1]
znf618	zinc finger protein 618 [Source:ZFIN;Acc:ZDB-GENE-030131-2063]	ENSGACG00000016617	-1.33254938657397	3.62829265562393	12.3046061511586	0.00236801925585131	0.0345885387407257	znf618	zinc finger protein 618 [Source:ZFIN;Acc:ZDB-GENE-030131-2063]
alkbh5	alkB homolog 5, RNA demethylase [Source:NCBI gene;Acc:570158]	ENSGACG00000016621	1.45739075573512	3.72480228539796	20.5571259868294	0.000229685700795857	0.010664168085078	alkbh5	alkB homolog 5, RNA demethylase [Source:NCBI gene;Acc:570158]
hspa5	heat shock protein 5 [Source:NCBI gene;Acc:378848]	ENSGACG00000016633	0.917102531314392	7.32480169715505	12.6902752200266	0.00209258794004295	0.0325626575146011	hspa5	heat shock protein 5 [Source:NCBI gene;Acc:378848]
rab12	RAB12, member RAS oncogene family [Source:ZFIN;Acc:ZDB-GENE-050522-555]	ENSGACG00000016639	-0.713155656042193	5.17516942054302	14.7075134850332	0.00112555862334604	0.023426101264808	rab12	RAB12, member RAS oncogene family [Source:ZFIN;Acc:ZDB-GENE-050522-555]
ankrd12	ankyrin repeat domain 12 [Source:ZFIN;Acc:ZDB-GENE-040426-846]	ENSGACG00000016650	0.612912674985656	6.76388973639688	12.5707193020544	0.00217395577716529	0.0331358576404067	ankrd12	ankyrin repeat domain 12 [Source:ZFIN;Acc:ZDB-GENE-040426-846]
bbs7	Bardet-Biedl syndrome 7 [Source:ZFIN;Acc:ZDB-GENE-030219-90]	ENSGACG00000016673	-2.29066403864532	1.64610340571806	20.9362171190047	0.000209069140080815	0.010311477259753	bbs7	Bardet-Biedl syndrome 7 [Source:ZFIN;Acc:ZDB-GENE-030219-90]
pcgf1	polycomb group ring finger 1 [Source:NCBI gene;Acc:368900]	ENSGACG00000016695	0.798553030413541	4.84676701326236	10.4194049118717	0.00445013210366017	0.0483033994858086	pcgf1	polycomb group ring finger 1 [Source:NCBI gene;Acc:368900]
npm1b	nucleophosmin 1b [Source:ZFIN;Acc:ZDB-GENE-080723-7]	ENSGACG00000016706	-0.896102334120493	4.33486770684535	15.6031877419955	0.000866003908153708	0.0207005770983151	npm1b	nucleophosmin 1b [Source:ZFIN;Acc:ZDB-GENE-080723-7]
		ENSGACG00000016708	-1.57977591912366	2.8220113300633	25.8207231167024	6.73297028356043e-05	0.00583198302357215
tent4b	terminal nucleotidyltransferase 4B [Source:ZFIN;Acc:ZDB-GENE-041021-2]	ENSGACG00000016727	0.970606231169715	4.96906962677261	10.4228975016044	0.00444474101792779	0.0482867313147907	tent4b	terminal nucleotidyltransferase 4B [Source:ZFIN;Acc:ZDB-GENE-041021-2]
bspry	B-box and SPRY domain containing [Source:ZFIN;Acc:ZDB-GENE-060526-219]	ENSGACG00000016732	1.64467067157031	3.24515666520453	15.979850478974	0.000777345938839526	0.019372652044194	bspry	B-box and SPRY domain containing [Source:ZFIN;Acc:ZDB-GENE-060526-219]
ANKRD50	ankyrin repeat domain 50 [Source:HGNC Symbol;Acc:HGNC:29223]	ENSGACG00000016734	1.60261533800188	3.840598911526	27.2816842068157	4.92048627283744e-05	0.00522339013039163	ANKRD50	ankyrin repeat domain 50 [Source:HGNC Symbol;Acc:HGNC:29223]
myef2	myelin expression factor 2 [Source:ZFIN;Acc:ZDB-GENE-051120-114]	ENSGACG00000016759	-1.87661798528562	5.85853970929419	63.51987188172	1.83779520606847e-07	0.000268681362925176	myef2	myelin expression factor 2 [Source:ZFIN;Acc:ZDB-GENE-051120-114]
SECISBP2L	SECIS binding protein 2 like [Source:HGNC Symbol;Acc:HGNC:28997]	ENSGACG00000016786	1.03774149409946	5.78456363191248	11.1619469748624	0.00345204176215374	0.0419639378249768	SECISBP2L	SECIS binding protein 2 like [Source:HGNC Symbol;Acc:HGNC:28997]
pde6a	phosphodiesterase 6A, cGMP-specific, rod, alpha [Source:ZFIN;Acc:ZDB-GENE-030616-42]	ENSGACG00000016811	4.53990199537964	1.25899812525515	16.9639356345639	0.000598121168649341	0.0169355538631099	pde6a	phosphodiesterase 6A, cGMP-specific, rod, alpha [Source:ZFIN;Acc:ZDB-GENE-030616-42]
oaz1b	Danio rerio ornithine decarboxylase antizyme 1b (oaz1b), mRNA. [Source:RefSeq mRNA;Acc:NM_194432]	ENSGACG00000016830	1.02584393946894	9.87911241754558	17.8465863027645	0.000463514593858767	0.0147487889193078	oaz1b	Danio rerio ornithine decarboxylase antizyme 1b (oaz1b), mRNA. [Source:RefSeq mRNA;Acc:NM_194432]
NIPBL	NIPBL cohesin loading factor b [Source:NCBI gene;Acc:794108]	ENSGACG00000016835	-1.06746578465699	6.38671546858633	24.2698248214486	9.50635500773873e-05	0.00675237973590242	NIPBL	NIPBL cohesin loading factor b [Source:NCBI gene;Acc:794108]
g3bp1	GTPase activating protein (SH3 domain) binding protein 1 [Source:ZFIN;Acc:ZDB-GENE-030131-7452]	ENSGACG00000016848	1.3394246710352	4.14640634043228	20.9319613748503	0.0002092888749264	0.010311477259753	g3bp1	GTPase activating protein (SH3 domain) binding protein 1 [Source:ZFIN;Acc:ZDB-GENE-030131-7452]
unc5c	unc-5 netrin receptor C [Source:ZFIN;Acc:ZDB-GENE-030131-9196]	ENSGACG00000016867	-1.14086704749789	3.88137830382688	11.48252918546	0.00310052684062014	0.0395896337129833	unc5c	unc-5 netrin receptor C [Source:ZFIN;Acc:ZDB-GENE-030131-9196]
DGKQ	diacylglycerol kinase theta [Source:HGNC Symbol;Acc:HGNC:2856]	ENSGACG00000016877	1.11782615924484	5.10170245855422	12.6420202470394	0.0021250143053492	0.0327988112624031	DGKQ	diacylglycerol kinase theta [Source:HGNC Symbol;Acc:HGNC:2856]
map2k5	mitogen-activated protein kinase kinase 5 [Source:ZFIN;Acc:ZDB-GENE-030131-1517]	ENSGACG00000016884	-1.65597650381681	4.57124539756749	36.6266948025734	8.22199926166222e-06	0.0022478406037381	map2k5	mitogen-activated protein kinase kinase 5 [Source:ZFIN;Acc:ZDB-GENE-030131-1517]
		ENSGACG00000016897	-0.615237185530476	5.21677887832242	10.708271769752	0.00402790803764423	0.0455827297309547
		ENSGACG00000016907	-2.88623381116858	0.60115250448782	13.9177250448581	0.00142755162291493	0.026405607573803
		ENSGACG00000016917	1.54012168715093	3.24469921357505	12.4933668697725	0.00222847488730871	0.0334291982396933
trpt1	tRNA phosphotransferase 1 [Source:NCBI gene;Acc:503604]	ENSGACG00000016927	-0.823966414306749	4.56645292097882	10.8382537472065	0.00385265719037885	0.0444947383470922	trpt1	tRNA phosphotransferase 1 [Source:NCBI gene;Acc:503604]
zgc:153681	zgc:153681 [Source:ZFIN;Acc:ZDB-GENE-060825-299]	ENSGACG00000016934	-0.699046472180737	6.11878128353776	11.1605857321727	0.00345362607442688	0.0419639378249768	zgc:153681	zgc:153681 [Source:ZFIN;Acc:ZDB-GENE-060825-299]
casp3a	caspase 3, apoptosis-related cysteine peptidase a [Source:ZFIN;Acc:ZDB-GENE-011210-1]	ENSGACG00000016960	1.09914802655102	5.26934252501506	13.5145315139392	0.00161571980206257	0.0284242342388187	casp3a	caspase 3, apoptosis-related cysteine peptidase a [Source:ZFIN;Acc:ZDB-GENE-011210-1]
cln6a	CLN6 transmembrane ER protein a [Source:ZFIN;Acc:ZDB-GENE-041010-57]	ENSGACG00000016961	-1.21907901044051	2.44439275840805	12.7309462108272	0.00206568525406179	0.0324485767509543	cln6a	CLN6 transmembrane ER protein a [Source:ZFIN;Acc:ZDB-GENE-041010-57]
gpr160	G protein-coupled receptor 160 [Source:ZFIN;Acc:ZDB-GENE-081022-189]	ENSGACG00000016975	-1.31236987053759	3.46078013397883	11.2135591263371	0.0033925654322176	0.0419639378249768	gpr160	G protein-coupled receptor 160 [Source:ZFIN;Acc:ZDB-GENE-081022-189]
nadkb	NAD kinase b [Source:ZFIN;Acc:ZDB-GENE-061103-433]	ENSGACG00000016976	-1.14862903682648	3.993078965067	19.5299192398666	0.000297822502304885	0.0120001680204553	nadkb	NAD kinase b [Source:ZFIN;Acc:ZDB-GENE-061103-433]
stx5a	syntaxin 5A [Source:ZFIN;Acc:ZDB-GENE-040718-18]	ENSGACG00000016980	0.797420698444225	6.76335103980716	16.2336229301455	0.000723311542569495	0.0186751158050275	stx5a	syntaxin 5A [Source:ZFIN;Acc:ZDB-GENE-040718-18]
trip4	thyroid hormone receptor interactor 4 [Source:ZFIN;Acc:ZDB-GENE-040724-92]	ENSGACG00000016986	-0.721686434939579	5.55278472879689	11.2284086610945	0.00337566553911682	0.0419639378249768	trip4	thyroid hormone receptor interactor 4 [Source:ZFIN;Acc:ZDB-GENE-040724-92]
si:zfos-80g12.1	si:zfos-80g12.1 [Source:ZFIN;Acc:ZDB-GENE-160114-34]	ENSGACG00000017027	1.19245335137127	4.78876229907427	14.7624090341227	0.00110737347346924	0.023228649400519	si:zfos-80g12.1	si:zfos-80g12.1 [Source:ZFIN;Acc:ZDB-GENE-160114-34]
SLC24A1	solute carrier family 24 member 1 [Source:HGNC Symbol;Acc:HGNC:10975]	ENSGACG00000017046	3.23713162105349	-0.166096082567051	11.7859736371717	0.0028042079409327	0.0375861848056295	SLC24A1	solute carrier family 24 member 1 [Source:HGNC Symbol;Acc:HGNC:10975]
fosl1a	FOS-like antigen 1a [Source:ZFIN;Acc:ZDB-GENE-061207-7]	ENSGACG00000017059	3.95640713692958	5.65287028186132	17.3265763041245	0.0010172189327949	0.0225115580031024	fosl1a	FOS-like antigen 1a [Source:ZFIN;Acc:ZDB-GENE-061207-7]
fibpa	fibroblast growth factor (acidic) intracellular binding protein a [Source:ZFIN;Acc:ZDB-GENE-040426-1363]	ENSGACG00000017064	-0.689657793315284	5.29290342229324	11.1066398207163	0.00351706966703068	0.0423177814828464	fibpa	fibroblast growth factor (acidic) intracellular binding protein a [Source:ZFIN;Acc:ZDB-GENE-040426-1363]
clul1	clusterin-like 1 (retinal) [Source:ZFIN;Acc:ZDB-GENE-031118-57]	ENSGACG00000017065	1.09907357927945	4.31570736917012	14.609626555234	0.00115881487948447	0.0236624417279775	clul1	clusterin-like 1 (retinal) [Source:ZFIN;Acc:ZDB-GENE-031118-57]
clul1	clusterin-like 1 (retinal) [Source:ZFIN;Acc:ZDB-GENE-031118-57]	ENSGACG00000017071	0.982827979453065	5.24904706693771	12.1689999057888	0.00247427351715324	0.0354935065653317	clul1	clusterin-like 1 (retinal) [Source:ZFIN;Acc:ZDB-GENE-031118-57]
		ENSGACG00000017079	-0.780705020670149	5.15582342894754	11.4195530452465	0.00316630326384751	0.0402305298768511
chic1	cysteine-rich hydrophobic domain 1 [Source:ZFIN;Acc:ZDB-GENE-030131-7763]	ENSGACG00000017106	-1.26952699141624	2.57200294883799	10.2826856991267	0.00466701488535694	0.0494672873802537	chic1	cysteine-rich hydrophobic domain 1 [Source:ZFIN;Acc:ZDB-GENE-030131-7763]
slc35c1	solute carrier family 35 member C1 [Source:ZFIN;Acc:ZDB-GENE-041212-11]	ENSGACG00000017116	0.870256332345031	4.66473989538142	13.0449979176804	0.00187044742691188	0.0307016063460266	slc35c1	solute carrier family 35 member C1 [Source:ZFIN;Acc:ZDB-GENE-041212-11]
		ENSGACG00000017123	4.92235363528075	5.85516481484729	19.1195121319855	0.000719811175566173	0.0186745214968544
tmem192	transmembrane protein 192 [Source:NCBI gene;Acc:797335]	ENSGACG00000017130	-1.25760122694259	4.34534666884517	18.3826636194622	0.000401670069788555	0.0140042985994674	tmem192	transmembrane protein 192 [Source:NCBI gene;Acc:797335]
gatb	glutamyl-tRNA(Gln) amidotransferase, subunit B [Source:NCBI gene;Acc:541317]	ENSGACG00000017143	-1.25977986478837	3.07940827745878	10.454155280465	0.00439681537713313	0.0479926101226232	gatb	glutamyl-tRNA(Gln) amidotransferase, subunit B [Source:NCBI gene;Acc:541317]
viml	vimentin like [Source:ZFIN;Acc:ZDB-GENE-040426-1743]	ENSGACG00000017151	3.26565754965643	1.05250869997089	18.0974746098691	0.000433345749131407	0.0143655007494981	viml	vimentin like [Source:ZFIN;Acc:ZDB-GENE-040426-1743]
mat2aa	methionine adenosyltransferase II, alpha a [Source:ZFIN;Acc:ZDB-GENE-030131-2049]	ENSGACG00000017156	-1.48529580904072	2.6507047098478	12.5228695422051	0.00220750342882602	0.0333631217090207	mat2aa	methionine adenosyltransferase II, alpha a [Source:ZFIN;Acc:ZDB-GENE-030131-2049]
fyco1b	FYVE and coiled-coil domain containing 1b [Source:ZFIN;Acc:ZDB-GENE-130326-1]	ENSGACG00000017179	-1.63582757013949	4.69064573786786	25.7128490069811	6.893633047532e-05	0.00586447420571973	fyco1b	FYVE and coiled-coil domain containing 1b [Source:ZFIN;Acc:ZDB-GENE-130326-1]
ddb1	damage-specific DNA binding protein 1 [Source:ZFIN;Acc:ZDB-GENE-040426-1272]	ENSGACG00000017182	-0.703368781396209	5.20915740214729	13.1985288636668	0.00178254473708841	0.0300089636982564	ddb1	damage-specific DNA binding protein 1 [Source:ZFIN;Acc:ZDB-GENE-040426-1272]
atp11c	ATPase phospholipid transporting 11C [Source:ZFIN;Acc:ZDB-GENE-030616-51]	ENSGACG00000017183	0.786064874850076	6.51381489148976	10.5058455447746	0.00431882194060529	0.0475276914515654	atp11c	ATPase phospholipid transporting 11C [Source:ZFIN;Acc:ZDB-GENE-030616-51]
adcyap1r1a	adenylate cyclase activating polypeptide 1a (pituitary) receptor type I [Source:ZFIN;Acc:ZDB-GENE-050315-1]	ENSGACG00000017184	-2.12367557268844	1.69697820546118	10.985076189733	0.00366485460429557	0.0431936944625974	adcyap1r1a	adenylate cyclase activating polypeptide 1a (pituitary) receptor type I [Source:ZFIN;Acc:ZDB-GENE-050315-1]
snx24	sorting nexin 24 [Source:ZFIN;Acc:ZDB-GENE-050913-45]	ENSGACG00000017186	-1.06955124023454	4.08999442864365	16.9155521023255	0.000597667321442863	0.0169355538631099	snx24	sorting nexin 24 [Source:ZFIN;Acc:ZDB-GENE-050913-45]
ftr87	finTRIM family, member 87 [Source:ZFIN;Acc:ZDB-GENE-131127-62]	ENSGACG00000017194	0.947836322081676	3.36523742602439	11.4803592383769	0.00310276777959859	0.0395896337129833	ftr87	finTRIM family, member 87 [Source:ZFIN;Acc:ZDB-GENE-131127-62]
		ENSGACG00000017203	-1.11000234453436	3.50607670180564	10.5003194203113	0.00432708594668939	0.0475861308444455
tmem184c	transmembrane protein 184C [Source:ZFIN;Acc:ZDB-GENE-090312-89]	ENSGACG00000017214	-0.89390580795244	4.64592401323996	12.7009307759534	0.00208550209213056	0.0325348229391906	tmem184c	transmembrane protein 184C [Source:ZFIN;Acc:ZDB-GENE-090312-89]
ift22	intraflagellar transport 22 homolog (Chlamydomonas) [Source:NCBI gene;Acc:550583]	ENSGACG00000017224	-1.40342424352233	2.31353754014484	11.0672555320469	0.00356420863366404	0.042535529849601	ift22	intraflagellar transport 22 homolog (Chlamydomonas) [Source:NCBI gene;Acc:550583]
znf827	zinc finger protein 827 [Source:ZFIN;Acc:ZDB-GENE-080728-3]	ENSGACG00000017225	-0.874329986308826	4.48432802025087	10.8997758056148	0.00377268740017022	0.0440173077374269	znf827	zinc finger protein 827 [Source:ZFIN;Acc:ZDB-GENE-080728-3]
		ENSGACG00000017229	-2.20087063342027	1.6138679790578	16.4743781846348	0.000675880501761627	0.0180882238602684
GNAZ	G protein subunit alpha z [Source:HGNC Symbol;Acc:HGNC:4395]	ENSGACG00000017251	-1.32050172245062	4.13185897308737	24.738987327067	8.55272261057982e-05	0.00649710332329398	GNAZ	G protein subunit alpha z [Source:HGNC Symbol;Acc:HGNC:4395]
si:dkeyp-11e3.1	si:dkeyp-11e3.1 [Source:ZFIN;Acc:ZDB-GENE-141222-55]	ENSGACG00000017258	0.700723259403927	5.7496598491508	12.1299226630839	0.00250587017848575	0.0354935065653317	si:dkeyp-11e3.1	si:dkeyp-11e3.1 [Source:ZFIN;Acc:ZDB-GENE-141222-55]
il-15	Gasterosteus aculeatus interleukin-15 (il-15), mRNA. [Source:RefSeq mRNA;Acc:NM_001267684]	ENSGACG00000017271	-1.37878354654553	4.11422431070252	14.4325113226327	0.00122180056081269	0.0243017639941398	il-15	Gasterosteus aculeatus interleukin-15 (il-15), mRNA. [Source:RefSeq mRNA;Acc:NM_001267684]
pter	phosphotriesterase related [Source:NCBI gene;Acc:751664]	ENSGACG00000017282	-0.918853659793598	3.23724646750505	13.0080904392939	0.00189229067727667	0.0307016063460266	pter	phosphotriesterase related [Source:NCBI gene;Acc:751664]
npc1	Niemann-Pick disease, type C1 [Source:ZFIN;Acc:ZDB-GENE-030131-3161]	ENSGACG00000017295	0.927974026737465	5.42502877840106	12.3692405505133	0.00231917079709961	0.0340755431335998	npc1	Niemann-Pick disease, type C1 [Source:ZFIN;Acc:ZDB-GENE-030131-3161]
herc3	HECT and RLD domain containing E3 ubiquitin protein ligase 3 [Source:ZFIN;Acc:ZDB-GENE-090313-139]	ENSGACG00000017317	-1.3204181032852	5.43673027912624	34.052348802807	1.30197933024147e-05	0.00279682519860271	herc3	HECT and RLD domain containing E3 ubiquitin protein ligase 3 [Source:ZFIN;Acc:ZDB-GENE-090313-139]
usp14	ubiquitin specific peptidase 14 (tRNA-guanine transglycosylase) [Source:ZFIN;Acc:ZDB-GENE-030131-7676]	ENSGACG00000017336	0.718469972037735	6.17023978792433	12.1405212521838	0.00249725630415954	0.0354935065653317	usp14	ubiquitin specific peptidase 14 (tRNA-guanine transglycosylase) [Source:ZFIN;Acc:ZDB-GENE-030131-7676]
TNNT3	troponin T3, fast skeletal type [Source:HGNC Symbol;Acc:HGNC:11950]	ENSGACG00000017352	1.31190358751759	6.81448411984698	15.3016117174597	0.000947786490254507	0.0218139830635577	TNNT3	troponin T3, fast skeletal type [Source:HGNC Symbol;Acc:HGNC:11950]
		ENSGACG00000017378	-1.79551596408099	3.31399921974648	10.8072498660125	0.00403125839859245	0.0455827297309547
cntln	centlein, centrosomal protein [Source:ZFIN;Acc:ZDB-GENE-090313-409]	ENSGACG00000017390	-1.35908349886636	3.80157746708876	14.0029750323709	0.00139096723544376	0.0261501493270045	cntln	centlein, centrosomal protein [Source:ZFIN;Acc:ZDB-GENE-090313-409]
myl13	myosin, light chain 13 [Source:ZFIN;Acc:ZDB-GENE-040426-1593]	ENSGACG00000017400	1.08231729723603	5.30684771592868	11.6621118020366	0.0029211713279664	0.038418768379483	myl13	myosin, light chain 13 [Source:ZFIN;Acc:ZDB-GENE-040426-1593]
PSIP1	PC4 and SFRS1 interacting protein 1 [Source:HGNC Symbol;Acc:HGNC:9527]	ENSGACG00000017401	-0.904586308902712	4.75057091240055	10.7495601161169	0.00397129467179811	0.0452806287737717	PSIP1	PC4 and SFRS1 interacting protein 1 [Source:HGNC Symbol;Acc:HGNC:9527]
vps33b	VPS33B late endosome and lysosome associated [Source:NCBI gene;Acc:541534]	ENSGACG00000017403	-0.679389734639103	4.61356351375665	11.8850235422313	0.00271442420010834	0.0369632006944196	vps33b	VPS33B late endosome and lysosome associated [Source:NCBI gene;Acc:541534]
slc27a4	solute carrier family 27 member 4 [Source:ZFIN;Acc:ZDB-GENE-050417-248]	ENSGACG00000017409	1.33039707410906	4.51716232873666	28.9952866127493	3.45066458623863e-05	0.00437745331881028	slc27a4	solute carrier family 27 member 4 [Source:ZFIN;Acc:ZDB-GENE-050417-248]
iba57	iron-sulfur cluster assembly factor IBA57 [Source:NCBI gene;Acc:100330979]	ENSGACG00000017421	0.957530124671168	4.35851108490452	17.9990237138703	0.000444916493887507	0.0145396544280357	iba57	iron-sulfur cluster assembly factor IBA57 [Source:NCBI gene;Acc:100330979]
zbtb33	zinc finger and BTB domain containing 33 [Source:ZFIN;Acc:ZDB-GENE-070412-3]	ENSGACG00000017428	0.867436470107266	4.12015084038356	12.3162942478975	0.00235910159612571	0.0344895515564259	zbtb33	zinc finger and BTB domain containing 33 [Source:ZFIN;Acc:ZDB-GENE-070412-3]
nrarpb	NOTCH regulated ankyrin repeat protein a [Source:NCBI gene;Acc:353224]	ENSGACG00000017447	1.12513976149839	3.60992142419459	10.2413996687666	0.00473480887598031	0.0497927583556911	nrarpb	NOTCH regulated ankyrin repeat protein a [Source:NCBI gene;Acc:353224]
OBSCN	obscurin, cytoskeletal calmodulin and titin-interacting RhoGEF [Source:HGNC Symbol;Acc:HGNC:15719]	ENSGACG00000017451	1.86760717374258	4.49498178990517	15.0199112384296	0.00108160291352746	0.0230194247554042	OBSCN	obscurin, cytoskeletal calmodulin and titin-interacting RhoGEF [Source:HGNC Symbol;Acc:HGNC:15719]
		ENSGACG00000017475	0.823893524693843	4.83495426955216	11.74428253945	0.00284298417742048	0.0379067489485923
tbck	TBC1 domain containing kinase [Source:ZFIN;Acc:ZDB-GENE-070112-1062]	ENSGACG00000017502	-1.07694155948041	4.75955743185224	14.7338155057764	0.00111680451629476	0.0233342762744465	tbck	TBC1 domain containing kinase [Source:ZFIN;Acc:ZDB-GENE-070112-1062]
enox2	ecto-NOX disulfide-thiol exchanger 2 [Source:ZFIN;Acc:ZDB-GENE-140106-157]	ENSGACG00000017504	-0.844072855603671	5.37927899306704	13.296560326382	0.0017288261125371	0.0294055071494635	enox2	ecto-NOX disulfide-thiol exchanger 2 [Source:ZFIN;Acc:ZDB-GENE-140106-157]
		ENSGACG00000017517	-0.857785368461061	5.12133009704868	12.3006802566272	0.00237102300910168	0.0346010432061932
atp8a1	ATPase phospholipid transporting 8A1 [Source:ZFIN;Acc:ZDB-GENE-060929-36]	ENSGACG00000017532	-0.854734322616292	4.99365471498717	10.7800437324957	0.00393006595585709	0.0451299305878928	atp8a1	ATPase phospholipid transporting 8A1 [Source:ZFIN;Acc:ZDB-GENE-060929-36]
gsr	glutathione reductase [Source:ZFIN;Acc:ZDB-GENE-050522-116]	ENSGACG00000017557	1.08699697285849	7.82757812386821	17.2039678396198	0.000551988314274871	0.0163175848280412	gsr	glutathione reductase [Source:ZFIN;Acc:ZDB-GENE-050522-116]
		ENSGACG00000017604	0.747168654509293	6.56698023509406	10.2550546205353	0.00471226576327774	0.049685414733094
pola2	polymerase (DNA directed), alpha 2 [Source:ZFIN;Acc:ZDB-GENE-030131-778]	ENSGACG00000017643	-1.05426763557834	3.15832899530868	11.3603686143438	0.00322953966952816	0.0406810896135795	pola2	polymerase (DNA directed), alpha 2 [Source:ZFIN;Acc:ZDB-GENE-030131-778]
sfswap	splicing factor SWAP [Source:ZFIN;Acc:ZDB-GENE-040426-931]	ENSGACG00000017647	-1.29569171315806	6.19133554397037	44.7886132862093	2.18762708965873e-06	0.00103661353063211	sfswap	splicing factor SWAP [Source:ZFIN;Acc:ZDB-GENE-040426-931]
		ENSGACG00000017676	-1.04311736929918	4.36594594860497	11.9857447383792	0.00262639651952463	0.0364047899712402
zgc:152774	zgc:152774 [Source:ZFIN;Acc:ZDB-GENE-060929-544]	ENSGACG00000017677	-1.13926797777232	6.00563165562321	27.2455134041305	4.95821232389325e-05	0.00522339013039163	zgc:152774	zgc:152774 [Source:ZFIN;Acc:ZDB-GENE-060929-544]
		ENSGACG00000017725	1.36147534155477	5.49575012229906	17.4219650013736	0.000520031806936076	0.0156895738605751
slc37a2	solute carrier family 37 member 2 [Source:NCBI gene;Acc:406287]	ENSGACG00000017731	-1.16503971589933	3.38655452783143	10.519793866608	0.00429804123184858	0.0473888379929626	slc37a2	solute carrier family 37 member 2 [Source:NCBI gene;Acc:406287]
paqr3b	progestin and adipoQ receptor family member IIIb [Source:ZFIN;Acc:ZDB-GENE-050913-128]	ENSGACG00000017750	-1.08884494738325	4.08550348914581	19.2521410346988	0.000319907720958459	0.0122423593642797	paqr3b	progestin and adipoQ receptor family member IIIb [Source:ZFIN;Acc:ZDB-GENE-050913-128]
		ENSGACG00000017760	-1.69909875252768	2.26582326888347	12.3678524887101	0.00232020798321389	0.0340755431335998
myoz2b	myozenin 2b [Source:ZFIN;Acc:ZDB-GENE-040426-1853]	ENSGACG00000017804	1.49866425885068	4.40626263881572	10.4839116140485	0.00449670428189563	0.0485336574027008	myoz2b	myozenin 2b [Source:ZFIN;Acc:ZDB-GENE-040426-1853]
SMAD2	SMAD family member 2 [Source:HGNC Symbol;Acc:HGNC:6768]	ENSGACG00000017820	1.42540455976009	3.70785114342749	13.0203936344631	0.00188497779685492	0.0307016063460266	SMAD2	SMAD family member 2 [Source:HGNC Symbol;Acc:HGNC:6768]
DHX15	DEAH-box helicase 15 [Source:HGNC Symbol;Acc:HGNC:2738]	ENSGACG00000017826	-0.645769555740881	6.03112601913054	10.5195917299642	0.0042983415843563	0.0473888379929626	DHX15	DEAH-box helicase 15 [Source:HGNC Symbol;Acc:HGNC:2738]
galt	galactose-1-phosphate uridylyltransferase [Source:ZFIN;Acc:ZDB-GENE-070112-172]	ENSGACG00000017839	-1.33887555380907	3.92542135120511	16.9632168098123	0.000589837143539737	0.0168224249183268	galt	galactose-1-phosphate uridylyltransferase [Source:ZFIN;Acc:ZDB-GENE-070112-172]
CTNND1	catenin delta 1 [Source:HGNC Symbol;Acc:HGNC:2515]	ENSGACG00000017846	1.09356187060824	6.43716631217617	16.4888362466139	0.000673144080721853	0.0180449655316302	CTNND1	catenin delta 1 [Source:HGNC Symbol;Acc:HGNC:2515]
rpe65a	retinoid isomerohydrolase RPE65 a [Source:NCBI gene;Acc:393724]	ENSGACG00000017857	3.97637156689913	0.940466819971862	18.0740866124505	0.00043606394112272	0.01437856549072	rpe65a	retinoid isomerohydrolase RPE65 a [Source:NCBI gene;Acc:393724]
dnaja1	DnaJ heat shock protein family (Hsp40) member A1 [Source:ZFIN;Acc:ZDB-GENE-030131-2642]	ENSGACG00000017879	1.05013999029546	5.21555972158608	14.4674428592028	0.00120908296387386	0.0241382101994694	dnaja1	DnaJ heat shock protein family (Hsp40) member A1 [Source:ZFIN;Acc:ZDB-GENE-030131-2642]
		ENSGACG00000017889	4.42391488477849	6.35878636538032	24.4064395549863	0.000224016665668465	0.0105222521882934
rnf180	ring finger protein 180 [Source:ZFIN;Acc:ZDB-GENE-040426-1620]	ENSGACG00000017899	-2.57439271853079	2.32146842066393	27.5036034681887	4.69586995519238e-05	0.00508279646752761	rnf180	ring finger protein 180 [Source:ZFIN;Acc:ZDB-GENE-040426-1620]
		ENSGACG00000017919	-2.56009208604197	2.38694464885535	25.2206795496633	7.68258994631377e-05	0.00617478536225992
etf1a	eukaryotic translation termination factor 1a [Source:ZFIN;Acc:ZDB-GENE-080218-14]	ENSGACG00000017928	0.825721162556736	6.94297720334035	15.7896612670705	0.000820782955353566	0.0200371789821827	etf1a	eukaryotic translation termination factor 1a [Source:ZFIN;Acc:ZDB-GENE-080218-14]
AGAP3	ArfGAP with GTPase domain, ankyrin repeat and PH domain 3 [Source:HGNC Symbol;Acc:HGNC:16923]	ENSGACG00000017955	1.70192189087146	4.87391855849737	19.3006121212928	0.000317879323980068	0.0122228014048756	AGAP3	ArfGAP with GTPase domain, ankyrin repeat and PH domain 3 [Source:HGNC Symbol;Acc:HGNC:16923]
		ENSGACG00000017978	-1.58976048270859	4.67260650774266	39.7352029861357	4.85632476307203e-06	0.00181954065715938
		ENSGACG00000018002	-1.02879776436012	5.52867535235344	14.9469192161263	0.00104860318331847	0.0228575010422654
mettl14	methyltransferase like 14 [Source:NCBI gene;Acc:404603]	ENSGACG00000018009	-0.970777564191248	4.79685853769559	10.807293128352	0.00389361532018395	0.0448423302034573	mettl14	methyltransferase like 14 [Source:NCBI gene;Acc:404603]
SLC35A4	solute carrier family 35 member A4 [Source:HGNC Symbol;Acc:HGNC:20753]	ENSGACG00000018015	-1.34851041453754	3.2801466323673	11.9992491849871	0.00261483764607791	0.0363796626217282	SLC35A4	solute carrier family 35 member A4 [Source:HGNC Symbol;Acc:HGNC:20753]
ugt8	UDP glycosyltransferase 8 [Source:ZFIN;Acc:ZDB-GENE-060616-129]	ENSGACG00000018024	1.42082762713887	3.00077925729662	12.0841594227952	0.00254344552698595	0.035805086944445	ugt8	UDP glycosyltransferase 8 [Source:ZFIN;Acc:ZDB-GENE-060616-129]
		ENSGACG00000018052	-1.45466267769261	2.57817898442774	11.1796984547525	0.003431455319581	0.0419639378249768
		ENSGACG00000018053	-0.714808997399444	6.29937913943582	10.4245691668658	0.00444216325116791	0.0482867313147907
tmem134	transmembrane protein 134 [Source:ZFIN;Acc:ZDB-GENE-040426-1345]	ENSGACG00000018056	-1.5457182874896	3.32788448251417	32.8614965333731	1.62321976645394e-05	0.00304089461131854	tmem134	transmembrane protein 134 [Source:ZFIN;Acc:ZDB-GENE-040426-1345]
arrdc1b	arrestin domain containing 1b [Source:ZFIN;Acc:ZDB-GENE-080515-2]	ENSGACG00000018100	1.22936190869201	4.53492907771265	15.214511919541	0.00096943198474652	0.0220471517269882	arrdc1b	arrestin domain containing 1b [Source:ZFIN;Acc:ZDB-GENE-080515-2]
		ENSGACG00000018109	-1.13037872049938	5.57217985208861	13.0564969654776	0.00186369928961928	0.0306388359745472
krt222	keratin 222 [Source:ZFIN;Acc:ZDB-GENE-070912-343]	ENSGACG00000018110	-1.12719578633013	4.39377357495036	13.3302145118534	0.00171080175878585	0.0293220501444669	krt222	keratin 222 [Source:ZFIN;Acc:ZDB-GENE-070912-343]
hnrnpaba	heterogeneous nuclear ribonucleoprotein A/Ba [Source:ZFIN;Acc:ZDB-GENE-030131-185]	ENSGACG00000018116	0.786893149278164	6.59213280994549	13.4598988780967	0.00164327504119552	0.028559659318987	hnrnpaba	heterogeneous nuclear ribonucleoprotein A/Ba [Source:ZFIN;Acc:ZDB-GENE-030131-185]
		ENSGACG00000018128	-1.62401258208584	3.17101291619141	12.9777675166578	0.00191044944150135	0.0309028624016347
egr1	early growth response 1 [Source:NCBI gene;Acc:30498]	ENSGACG00000018137	1.86342736351539	6.15329382577247	16.8712846508902	0.000724720391373832	0.0186815523606781	egr1	early growth response 1 [Source:NCBI gene;Acc:30498]
		ENSGACG00000018147	-0.857595788813297	3.54764464692247	10.6162046477285	0.00415741873368653	0.0464817302001553
gsna	gelsolin a [Source:ZFIN;Acc:ZDB-GENE-030131-9653]	ENSGACG00000018150	0.723859455560306	5.70992407887575	12.3197412716868	0.0023564787673422	0.0344824972031337	gsna	gelsolin a [Source:ZFIN;Acc:ZDB-GENE-030131-9653]
sp6	Sp6 transcription factor [Source:ZFIN;Acc:ZDB-GENE-040426-1824]	ENSGACG00000018154	1.117961460679	3.1015815493735	10.9359929666353	0.00372647697973146	0.043663469542148	sp6	Sp6 transcription factor [Source:ZFIN;Acc:ZDB-GENE-040426-1824]
sfxn1	sideroflexin 1 [Source:ZFIN;Acc:ZDB-GENE-040801-45]	ENSGACG00000018159	-1.45124656503206	3.52536875746905	19.1163222386108	0.000331362815091707	0.0125025440607552	sfxn1	sideroflexin 1 [Source:ZFIN;Acc:ZDB-GENE-040801-45]
tmem230a	transmembrane protein 230a [Source:ZFIN;Acc:ZDB-GENE-040822-20]	ENSGACG00000018173	-0.876613467323388	4.33839866569615	10.9993467124065	0.00364715227394434	0.0431570955304559	tmem230a	transmembrane protein 230a [Source:ZFIN;Acc:ZDB-GENE-040822-20]
hspa4b	heat shock protein 4b [Source:ZFIN;Acc:ZDB-GENE-030131-6018]	ENSGACG00000018188	0.828912239669645	8.09672157537267	13.6938934708116	0.00152880523657387	0.0275818378123646	hspa4b	heat shock protein 4b [Source:ZFIN;Acc:ZDB-GENE-030131-6018]
rptor	regulatory associated protein of MTOR, complex 1 [Source:ZFIN;Acc:ZDB-GENE-130530-685]	ENSGACG00000018193	-0.990507978699016	5.986586195506	19.4989551612174	0.000300198551430374	0.0120151768245009	rptor	regulatory associated protein of MTOR, complex 1 [Source:ZFIN;Acc:ZDB-GENE-130530-685]
NPTX1	neuronal pentraxin 1 [Source:HGNC Symbol;Acc:HGNC:7952]	ENSGACG00000018197	-4.11674222824028	1.05450031116824	20.8380315245887	0.000214204504937418	0.0103601309826258	NPTX1	neuronal pentraxin 1 [Source:HGNC Symbol;Acc:HGNC:7952]
ENDOV	endonuclease V [Source:HGNC Symbol;Acc:HGNC:26640]	ENSGACG00000018198	-0.845924638536464	4.39958889141763	13.5046385924277	0.0016206711808168	0.0284242342388187	ENDOV	endonuclease V [Source:HGNC Symbol;Acc:HGNC:26640]
prkab1a	protein kinase, AMP-activated, beta 1 non-catalytic subunit, a [Source:ZFIN;Acc:ZDB-GENE-040718-377]	ENSGACG00000018199	-1.11466019157477	3.0149155433515	12.5275348935153	0.00220420730762692	0.0333618586790268	prkab1a	protein kinase, AMP-activated, beta 1 non-catalytic subunit, a [Source:ZFIN;Acc:ZDB-GENE-040718-377]
trim25	tripartite motif containing 25 [Source:ZFIN;Acc:ZDB-GENE-040426-797]	ENSGACG00000018208	1.13181421302891	5.91186455326926	28.5350977880276	3.79065107814372e-05	0.00452281073906351	trim25	tripartite motif containing 25 [Source:ZFIN;Acc:ZDB-GENE-040426-797]
trim25	tripartite motif containing 25 [Source:ZFIN;Acc:ZDB-GENE-040426-797]	ENSGACG00000018210	1.7536707730779	2.1972150590516	14.4765588952111	0.00120578832864664	0.0241382101994694	trim25	tripartite motif containing 25 [Source:ZFIN;Acc:ZDB-GENE-040426-797]
cbx8b	chromobox homolog 8b [Source:ZFIN;Acc:ZDB-GENE-050522-325]	ENSGACG00000018216	-1.26851105789681	3.31881313621862	13.6560926152953	0.00154668101285326	0.0277607508591507	cbx8b	chromobox homolog 8b [Source:ZFIN;Acc:ZDB-GENE-050522-325]
zdhhc15b	zinc finger DHHC-type containing 15b [Source:NCBI gene;Acc:777734]	ENSGACG00000018224	-1.17896424724711	3.39458990953087	11.9115034911386	0.00269096721571766	0.0369285969441458	zdhhc15b	zinc finger DHHC-type containing 15b [Source:NCBI gene;Acc:777734]
		ENSGACG00000018230	-0.568575172260359	5.58423798505937	10.2958992098902	0.00464554697972644	0.0493371175941811
rassf6	Ras association domain family member 6 [Source:ZFIN;Acc:ZDB-GENE-030616-513]	ENSGACG00000018236	-1.22717112367589	4.53628113319726	29.277775262774	3.25876687302759e-05	0.00430344205666783	rassf6	Ras association domain family member 6 [Source:ZFIN;Acc:ZDB-GENE-030616-513]
nt5c2b	5'-nucleotidase, cytosolic IIb [Source:ZFIN;Acc:ZDB-GENE-061013-522]	ENSGACG00000018247	-0.934028047175819	6.18478094758096	13.7784298345963	0.00148965413490067	0.0271798615712171	nt5c2b	5'-nucleotidase, cytosolic IIb [Source:ZFIN;Acc:ZDB-GENE-061013-522]
ccni	cyclin I [Source:ZFIN;Acc:ZDB-GENE-040426-2898]	ENSGACG00000018266	0.624360746997281	6.40237630329218	11.8257066713258	0.00276780050454141	0.0373780669980441	ccni	cyclin I [Source:ZFIN;Acc:ZDB-GENE-040426-2898]
kctd12b	potassium channel tetramerisation domain containing 12b [Source:ZFIN;Acc:ZDB-GENE-050417-104]	ENSGACG00000018268	-1.11777735640989	4.28139656727286	14.8465394764719	0.00108013405007478	0.0230185710062895	kctd12b	potassium channel tetramerisation domain containing 12b [Source:ZFIN;Acc:ZDB-GENE-050417-104]
	ras homolog gene family, member Gd [Source:ZFIN;Acc:ZDB-GENE-040426-1504]	ENSGACG00000018271	0.920669605385065	4.30525826488599	11.9773462029491	0.00263361378333623	0.036420731041485		ras homolog gene family, member Gd [Source:ZFIN;Acc:ZDB-GENE-040426-1504]
dpcd	deleted in primary ciliary dyskinesia homolog (mouse) [Source:NCBI gene;Acc:751660]	ENSGACG00000018274	-1.7471447999191	1.85484221435875	17.1795158743334	0.000555706681529226	0.0163375736243018	dpcd	deleted in primary ciliary dyskinesia homolog (mouse) [Source:NCBI gene;Acc:751660]
cetn2	centrin, EF-hand protein, 2 [Source:ZFIN;Acc:ZDB-GENE-091118-94]	ENSGACG00000018281	-1.21919334870606	4.0559553412022	10.8179861061364	0.00387941481772326	0.044739622139112	cetn2	centrin, EF-hand protein, 2 [Source:ZFIN;Acc:ZDB-GENE-091118-94]
fut11	fucosyltransferase 11 (alpha (1,3) fucosyltransferase) [Source:NCBI gene;Acc:568888]	ENSGACG00000018289	-1.66894178913376	1.86832904836697	13.4876007916086	0.00162923816412378	0.0284427078287246	fut11	fucosyltransferase 11 (alpha (1,3) fucosyltransferase) [Source:NCBI gene;Acc:568888]
dusp1	dual specificity phosphatase 1 [Source:ZFIN;Acc:ZDB-GENE-040426-2018]	ENSGACG00000018318	1.38025036983623	5.90824995763382	12.860317839764	0.00208351961422625	0.0325348229391906	dusp1	dual specificity phosphatase 1 [Source:ZFIN;Acc:ZDB-GENE-040426-2018]
jupa	junction plakoglobin a [Source:ZFIN;Acc:ZDB-GENE-991207-22]	ENSGACG00000018328	1.10325947237718	9.00311610155119	11.7885953634347	0.00280178927844397	0.0375861848056295	jupa	junction plakoglobin a [Source:ZFIN;Acc:ZDB-GENE-991207-22]
hnrnph1	heterogeneous nuclear ribonucleoprotein H1 [Source:ZFIN;Acc:ZDB-GENE-040426-1856]	ENSGACG00000018352	0.821762858951476	6.36774256186788	18.1918840683075	0.000422562865146509	0.0142723486800323	hnrnph1	heterogeneous nuclear ribonucleoprotein H1 [Source:ZFIN;Acc:ZDB-GENE-040426-1856]
hbegfa	heparin-binding EGF-like growth factor a [Source:ZFIN;Acc:ZDB-GENE-080204-119]	ENSGACG00000018355	1.77747889460165	4.7638119447645	11.9311269444925	0.00300359660729748	0.0389762364981342	hbegfa	heparin-binding EGF-like growth factor a [Source:ZFIN;Acc:ZDB-GENE-080204-119]
THAP1	THAP domain containing 1 [Source:HGNC Symbol;Acc:HGNC:20856]	ENSGACG00000018371	1.20454649111642	4.02620180269251	17.4313346895896	0.00051870508367108	0.0156789073227482	THAP1	THAP domain containing 1 [Source:HGNC Symbol;Acc:HGNC:20856]
tnip1	TNFAIP3 interacting protein 1 [Source:ZFIN;Acc:ZDB-GENE-070112-1502]	ENSGACG00000018374	0.814387219444486	8.78510378198035	11.6268004501261	0.00295550441886985	0.0386494575425423	tnip1	TNFAIP3 interacting protein 1 [Source:ZFIN;Acc:ZDB-GENE-070112-1502]
MACIR	chromosome 5 open reading frame 30 [Source:HGNC Symbol;Acc:HGNC:25052]	ENSGACG00000018385	-2.00966533866228	3.11923565746177	21.9521730001939	0.000163246746151464	0.00890238405478262	MACIR	chromosome 5 open reading frame 30 [Source:HGNC Symbol;Acc:HGNC:25052]
sclt1	sodium channel and clathrin linker 1 [Source:ZFIN;Acc:ZDB-GENE-030131-3278]	ENSGACG00000018401	-1.0913844512937	3.03118031525961	11.8866822712357	0.00271294816414323	0.0369632006944196	sclt1	sodium channel and clathrin linker 1 [Source:ZFIN;Acc:ZDB-GENE-030131-3278]
pkn3	protein kinase N3 [Source:ZFIN;Acc:ZDB-GENE-030131-1902]	ENSGACG00000018428	1.36659627462968	5.34960882017579	11.2506689543206	0.00350758492449049	0.0422984286814867	pkn3	protein kinase N3 [Source:ZFIN;Acc:ZDB-GENE-030131-1902]
		ENSGACG00000018429	-1.54563695746246	5.39069653300118	13.5184298932625	0.00183120796786424	0.0304464309290617
		ENSGACG00000018430	-1.24258371495541	5.60024420348504	11.7921278478866	0.00291548441899944	0.038418768379483
clint1a	clathrin interactor 1a [Source:ZFIN;Acc:ZDB-GENE-030131-2590]	ENSGACG00000018449	0.76237611604402	6.18637040232064	11.2250481129194	0.00337948186490862	0.0419639378249768	clint1a	clathrin interactor 1a [Source:ZFIN;Acc:ZDB-GENE-030131-2590]
fam102ab	family with sequence similarity 102 member Ab [Source:ZFIN;Acc:ZDB-GENE-060929-412]	ENSGACG00000018460	-1.03040906883373	4.9173222990843	10.5182595839906	0.00430032159057237	0.0473888379929626	fam102ab	family with sequence similarity 102 member Ab [Source:ZFIN;Acc:ZDB-GENE-060929-412]
noctb	nocturnin b [Source:ZFIN;Acc:ZDB-GENE-110930-4]	ENSGACG00000018465	2.59195148762109	5.20312636287096	22.5597494953895	0.000201195988873072	0.0100980329493273	noctb	nocturnin b [Source:ZFIN;Acc:ZDB-GENE-110930-4]
NAA15	N(alpha)-acetyltransferase 15, NatA auxiliary subunit [Source:HGNC Symbol;Acc:HGNC:30782]	ENSGACG00000018473	0.843530607744802	5.79408195057839	15.7926470526682	0.000820080550562253	0.0200371789821827	NAA15	N(alpha)-acetyltransferase 15, NatA auxiliary subunit [Source:HGNC Symbol;Acc:HGNC:30782]
		ENSGACG00000018476	-1.34344417440914	4.25720108025972	17.8770239742766	0.000459733181954712	0.0147325332688324
scoca	short coiled-coil protein b [Source:NCBI gene;Acc:791709]	ENSGACG00000018478	-0.938097853212219	4.73613200318235	13.0302871147624	0.00187912003246917	0.0307016063460266	scoca	short coiled-coil protein b [Source:NCBI gene;Acc:791709]
itk	IL2 inducible T cell kinase [Source:ZFIN;Acc:ZDB-GENE-990415-261]	ENSGACG00000018485	-1.04178011635858	5.48813807273785	16.1134497594929	0.000748360943766566	0.0190628492105706	itk	IL2 inducible T cell kinase [Source:ZFIN;Acc:ZDB-GENE-990415-261]
		ENSGACG00000018488	3.48718578845857	6.45168225625515	33.6671628775743	3.0095044522283e-05	0.00418682418518861
dqx1	DEAQ box RNA-dependent ATPase 1 [Source:ZFIN;Acc:ZDB-GENE-150224-1]	ENSGACG00000018495	-0.804626266592401	4.78574969537448	16.8464025999032	0.000609232885717925	0.0170850286273679	dqx1	DEAQ box RNA-dependent ATPase 1 [Source:ZFIN;Acc:ZDB-GENE-150224-1]
acsl4a	acyl-CoA synthetase long chain family member 4a [Source:ZFIN;Acc:ZDB-GENE-040426-1565]	ENSGACG00000018503	1.41268956505235	6.54331947650041	10.5960289953214	0.00459991077885146	0.0490569048542992	acsl4a	acyl-CoA synthetase long chain family member 4a [Source:ZFIN;Acc:ZDB-GENE-040426-1565]
rps6kal	ribosomal protein S6 kinase a, like [Source:NCBI gene;Acc:337670]	ENSGACG00000018545	-0.797712825430838	4.82495422831871	11.0457853534135	0.00359020265157351	0.0427191690690553	rps6kal	ribosomal protein S6 kinase a, like [Source:NCBI gene;Acc:337670]
		ENSGACG00000018568	3.8277196055428	6.81796822087031	82.9125321921742	3.00768633596401e-08	9.43207688654327e-05
YTHDC2	YTH domain containing 2 [Source:HGNC Symbol;Acc:HGNC:24721]	ENSGACG00000018569	-1.14049308088509	4.55358646129442	20.3802320155216	0.000240069445537837	0.0108707839302268	YTHDC2	YTH domain containing 2 [Source:HGNC Symbol;Acc:HGNC:24721]
cysltr1	cysteinyl leukotriene receptor 1 [Source:ZFIN;Acc:ZDB-GENE-050522-250]	ENSGACG00000018579	1.88551705042296	1.36839955384349	11.8975943192686	0.00270326023177851	0.0369632006944196	cysltr1	cysteinyl leukotriene receptor 1 [Source:ZFIN;Acc:ZDB-GENE-050522-250]
fbxw7	F-box and WD repeat domain containing 7 [Source:ZFIN;Acc:ZDB-GENE-090313-79]	ENSGACG00000018606	2.00045639729214	3.01507655610704	14.8225329671659	0.00108783007685797	0.0230605662740246	fbxw7	F-box and WD repeat domain containing 7 [Source:ZFIN;Acc:ZDB-GENE-090313-79]
cab39l1	calcium binding protein 39, like 1 [Source:ZFIN;Acc:ZDB-GENE-040426-2897]	ENSGACG00000018647	0.708204479705599	6.28726560943625	13.0027761702228	0.00189545917751036	0.030722075260432	cab39l1	calcium binding protein 39, like 1 [Source:ZFIN;Acc:ZDB-GENE-040426-2897]
sptlc1	serine palmitoyltransferase, long chain base subunit 1 [Source:ZFIN;Acc:ZDB-GENE-050522-61]	ENSGACG00000018667	-1.0409746218179	6.09405496829756	22.2083739377952	0.000153531998955576	0.00864879033277374	sptlc1	serine palmitoyltransferase, long chain base subunit 1 [Source:ZFIN;Acc:ZDB-GENE-050522-61]
		ENSGACG00000018678	1.50150670711011	4.05468870123932	21.6694564883348	0.000174765315707927	0.00917961979613703
chd4a	chromodomain helicase DNA binding protein 4a [Source:ZFIN;Acc:ZDB-GENE-041111-187]	ENSGACG00000018705	0.633397201721243	6.6739886198142	14.7673384332301	0.001105756564919	0.023228649400519	chd4a	chromodomain helicase DNA binding protein 4a [Source:ZFIN;Acc:ZDB-GENE-041111-187]
MXI1	MAX interactor 1, dimerization protein [Source:HGNC Symbol;Acc:HGNC:7534]	ENSGACG00000018716	-0.804258747052067	4.95083925602811	11.8576282498982	0.00273893201656018	0.0371546979679939	MXI1	MAX interactor 1, dimerization protein [Source:HGNC Symbol;Acc:HGNC:7534]
GAPDH	glyceraldehyde-3-phosphate dehydrogenase [Source:NCBI gene;Acc:317743]	ENSGACG00000018725	1.85434415541479	8.1094685527871	13.8264439283543	0.00172921679084273	0.0294055071494635	GAPDH	glyceraldehyde-3-phosphate dehydrogenase [Source:NCBI gene;Acc:317743]
fam199x	family with sequence similarity 199, X-linked [Source:NCBI gene;Acc:445309]	ENSGACG00000018729	0.711314798145112	4.35930628962055	10.2674412467607	0.00469192014164558	0.049571106804749	fam199x	family with sequence similarity 199, X-linked [Source:NCBI gene;Acc:445309]
ids	iduronate 2-sulfatase [Source:ZFIN;Acc:ZDB-GENE-061215-37]	ENSGACG00000018736	-1.47939828204435	3.1190422232724	17.1149264130136	0.000565663115249531	0.0164555578840582	ids	iduronate 2-sulfatase [Source:ZFIN;Acc:ZDB-GENE-061215-37]
		ENSGACG00000018782	-1.25357502569949	4.42570490310644	14.9558387223287	0.00104585128768005	0.0228575010422654
		ENSGACG00000018802	-1.43341070583004	6.98300050273982	12.8124243569604	0.00226004974273653	0.033603417553287
		ENSGACG00000018830	1.16110691531303	4.88989562059176	15.7881938299579	0.000821128414205254	0.0200371789821827
ZNF800	zinc finger protein 800 [Source:HGNC Symbol;Acc:HGNC:27267]	ENSGACG00000018833	-2.0324574547891	1.19019315398977	12.1616016543803	0.00248022130776839	0.0354935065653317	ZNF800	zinc finger protein 800 [Source:HGNC Symbol;Acc:HGNC:27267]
		ENSGACG00000018843	-1.56381952057597	3.63511380275748	23.4529858525694	0.000114609025612678	0.00759862556232861
pus7l	pseudouridine synthase 7 like [Source:NCBI gene;Acc:561376]	ENSGACG00000018853	-1.25678265559645	3.69249809961354	10.5798796356976	0.00420978980046424	0.0467428831669741	pus7l	pseudouridine synthase 7 like [Source:NCBI gene;Acc:561376]
		ENSGACG00000018869	1.74402453355406	2.39736639899932	13.5192694689879	0.00161335442988597	0.0284242342388187
slc25a10	solute carrier family 25 member 10 [Source:ZFIN;Acc:ZDB-GENE-040426-1095]	ENSGACG00000018871	1.06957859880838	4.94083211500781	19.9353997901532	0.000268558528846279	0.0114464192016995	slc25a10	solute carrier family 25 member 10 [Source:ZFIN;Acc:ZDB-GENE-040426-1095]
lpcat4	lysophosphatidylcholine acyltransferase 4 [Source:ZFIN;Acc:ZDB-GENE-030131-5777]	ENSGACG00000018883	1.64306984855769	4.21720641467322	20.8090329155753	0.000215747846997827	0.0103758613820358	lpcat4	lysophosphatidylcholine acyltransferase 4 [Source:ZFIN;Acc:ZDB-GENE-030131-5777]
dnajb9b	DnaJ heat shock protein family (Hsp40) member B9b [Source:ZFIN;Acc:ZDB-GENE-050522-76]	ENSGACG00000018888	0.824189476740334	4.6929544900532	10.7096510598665	0.00402600232374009	0.0455827297309547	dnajb9b	DnaJ heat shock protein family (Hsp40) member B9b [Source:ZFIN;Acc:ZDB-GENE-050522-76]
nop10	NOP10 ribonucleoprotein homolog (yeast) [Source:NCBI gene;Acc:445391]	ENSGACG00000018892	1.23128700360044	4.61380284987856	24.8591664815671	8.32584209037836e-05	0.00641486681009584	nop10	NOP10 ribonucleoprotein homolog (yeast) [Source:NCBI gene;Acc:445391]
b3gntl1	UDP-GlcNAc:betaGal beta-1,3-N-acetylglucosaminyltransferase-like 1 [Source:ZFIN;Acc:ZDB-GENE-050913-133]	ENSGACG00000018895	-1.27066145496776	3.45138638667405	16.253426840542	0.000719273594360456	0.0186745214968544	b3gntl1	UDP-GlcNAc:betaGal beta-1,3-N-acetylglucosaminyltransferase-like 1 [Source:ZFIN;Acc:ZDB-GENE-050913-133]
		ENSGACG00000018907	1.34822410362356	4.01289297755766	12.1347060356445	0.00250197846049667	0.0354935065653317
si:dkey-46i9.6	si:dkey-46i9.6 [Source:ZFIN;Acc:ZDB-GENE-160114-63]	ENSGACG00000018908	2.14853692307723	1.96809996154809	12.4801134282094	0.00223796798594312	0.033464666984541	si:dkey-46i9.6	si:dkey-46i9.6 [Source:ZFIN;Acc:ZDB-GENE-160114-63]
CDPF1	cysteine rich DPF motif domain containing 1 [Source:HGNC Symbol;Acc:HGNC:33710]	ENSGACG00000018957	-1.92958479977087	1.51009189100697	18.1039533310787	0.000432596110749573	0.0143655007494981	CDPF1	cysteine rich DPF motif domain containing 1 [Source:HGNC Symbol;Acc:HGNC:33710]
wnt7ba	wingless-type MMTV integration site family, member 7Ba [Source:ZFIN;Acc:ZDB-GENE-041210-178]	ENSGACG00000018959	-2.20724088070068	0.491100297707622	11.7502841405456	0.00283736555417441	0.0379044746627728	wnt7ba	wingless-type MMTV integration site family, member 7Ba [Source:ZFIN;Acc:ZDB-GENE-041210-178]
atxn10	ataxin 10 [Source:ZFIN;Acc:ZDB-GENE-060503-180]	ENSGACG00000018960	-1.50609824147681	3.56578555318857	10.4008810388198	0.00449759484217195	0.0485336574027008	atxn10	ataxin 10 [Source:ZFIN;Acc:ZDB-GENE-060503-180]
khsrp	KH-type splicing regulatory protein [Source:ZFIN;Acc:ZDB-GENE-030131-4357]	ENSGACG00000018990	0.653864954022753	6.35340544891744	10.8385926448289	0.00385221152617881	0.0444947383470922	khsrp	KH-type splicing regulatory protein [Source:ZFIN;Acc:ZDB-GENE-030131-4357]
mri1	methylthioribose-1-phosphate isomerase 1 [Source:NCBI gene;Acc:100002302]	ENSGACG00000018995	1.53643636352499	1.86481436354932	14.5356644230809	0.00118466750266627	0.0239961647482939	mri1	methylthioribose-1-phosphate isomerase 1 [Source:NCBI gene;Acc:100002302]
zbed4	zinc finger, BED-type containing 4 [Source:ZFIN;Acc:ZDB-GENE-041210-305]	ENSGACG00000019008	1.02043769002662	4.85506566263135	14.0301954189359	0.00137950633296642	0.0261165999182397	zbed4	zinc finger, BED-type containing 4 [Source:ZFIN;Acc:ZDB-GENE-041210-305]
sgsh	N-sulfoglucosamine sulfohydrolase (sulfamidase) [Source:ZFIN;Acc:ZDB-GENE-030131-4958]	ENSGACG00000019010	-0.96909472304458	3.65961457127327	15.7736114005086	0.000824570148667811	0.0200371789821827	sgsh	N-sulfoglucosamine sulfohydrolase (sulfamidase) [Source:ZFIN;Acc:ZDB-GENE-030131-4958]
sf3b2	splicing factor 3b, subunit 2 [Source:ZFIN;Acc:ZDB-GENE-070928-1]	ENSGACG00000019012	0.628954896742274	5.85990702708812	12.3904730122359	0.00230336966884253	0.0339552087723483	sf3b2	splicing factor 3b, subunit 2 [Source:ZFIN;Acc:ZDB-GENE-070928-1]
celsr1a	cadherin EGF LAG seven-pass G-type receptor 1a [Source:ZFIN;Acc:ZDB-GENE-030616-78]	ENSGACG00000019020	-1.14766144229152	4.9738368988804	10.5652498067465	0.00425165288061758	0.0469810559393895	celsr1a	cadherin EGF LAG seven-pass G-type receptor 1a [Source:ZFIN;Acc:ZDB-GENE-030616-78]
		ENSGACG00000019039	-1.99704633432596	1.49253244173882	11.7240251575206	0.00286204061186266	0.0380762479749954
TMC6	transmembrane channel like 6 [Source:HGNC Symbol;Acc:HGNC:18021]	ENSGACG00000019048	-0.672058480619656	7.28845724092687	12.2332623642988	0.0024232730022383	0.0350460963546331	TMC6	transmembrane channel like 6 [Source:HGNC Symbol;Acc:HGNC:18021]
gba2	glucosidase, beta (bile acid) 2 [Source:ZFIN;Acc:ZDB-GENE-070522-3]	ENSGACG00000019099	0.783870341665751	4.01225125407235	12.3751077668956	0.00231479240065676	0.0340755431335998	gba2	glucosidase, beta (bile acid) 2 [Source:ZFIN;Acc:ZDB-GENE-070522-3]
si:dkey-217d24.6	si:dkey-217d24.6 [Source:ZFIN;Acc:ZDB-GENE-030131-5663]	ENSGACG00000019100	-1.39554116889513	3.75329193086634	16.1251292882582	0.000745884631554795	0.0190442904896661	si:dkey-217d24.6	si:dkey-217d24.6 [Source:ZFIN;Acc:ZDB-GENE-030131-5663]
ilf3a	interleukin enhancer binding factor 3a [Source:ZFIN;Acc:ZDB-GENE-030131-3151]	ENSGACG00000019106	-1.12091532836424	5.51222045822379	17.4911448504232	0.000510324136841571	0.0155128908842539	ilf3a	interleukin enhancer binding factor 3a [Source:ZFIN;Acc:ZDB-GENE-030131-3151]
pik3c3	phosphatidylinositol 3-kinase, catalytic subunit type 3 [Source:ZFIN;Acc:ZDB-GENE-050410-13]	ENSGACG00000019111	-1.33599561236435	5.43664289630726	14.1635454221702	0.0013709196143083	0.0260151777457255	pik3c3	phosphatidylinositol 3-kinase, catalytic subunit type 3 [Source:ZFIN;Acc:ZDB-GENE-050410-13]
rpap3	RNA polymerase II associated protein 3 [Source:ZFIN;Acc:ZDB-GENE-040426-928]	ENSGACG00000019113	-1.45704068469023	4.3142533880843	28.7889650345026	3.59872848752524e-05	0.00442588661545948	rpap3	RNA polymerase II associated protein 3 [Source:ZFIN;Acc:ZDB-GENE-040426-928]
atp23	ATP23 metallopeptidase and ATP synthase assembly factor homolog [Source:NCBI gene;Acc:100004177]	ENSGACG00000019114	-0.901301014193819	5.36258242351968	13.0803598468612	0.00184978178808363	0.0305949909450767	atp23	ATP23 metallopeptidase and ATP synthase assembly factor homolog [Source:NCBI gene;Acc:100004177]
rgl3a	ral guanine nucleotide dissociation stimulator-like 3a [Source:ZFIN;Acc:ZDB-GENE-101130-1]	ENSGACG00000019135	-1.52118115737395	4.06099318128843	27.6832305509641	4.52236500548203e-05	0.00503265109766706	rgl3a	ral guanine nucleotide dissociation stimulator-like 3a [Source:ZFIN;Acc:ZDB-GENE-101130-1]
DDX17	DEAD-box helicase 17 [Source:HGNC Symbol;Acc:HGNC:2740]	ENSGACG00000019151	-1.13010015331748	7.68218677992053	24.1015655040837	9.87660183027656e-05	0.00685870396929248	DDX17	DEAD-box helicase 17 [Source:HGNC Symbol;Acc:HGNC:2740]
		ENSGACG00000019154	-1.01142252034707	3.98028143548464	12.685268298528	0.00209592674834841	0.0325626575146011
slc7a8a	solute carrier family 7 member 8a [Source:ZFIN;Acc:ZDB-GENE-121120-2]	ENSGACG00000019161	-1.27875145309892	6.70535028742832	11.9495572672792	0.00283359833285422	0.0378855624403438	slc7a8a	solute carrier family 7 member 8a [Source:ZFIN;Acc:ZDB-GENE-121120-2]
fbxo18	F-box DNA helicase 1 [Source:ZFIN;Acc:ZDB-GENE-041210-99]	ENSGACG00000019171	-1.00553866705056	5.7442773478103	22.1569537379563	0.000155429176129378	0.00871411074795748	fbxo18	F-box DNA helicase 1 [Source:ZFIN;Acc:ZDB-GENE-041210-99]
		ENSGACG00000019179	-1.95408616562249	2.00840234628302	16.4373201315652	0.00068295090989123	0.0181868134037316
nomo	nodal modulator [Source:ZFIN;Acc:ZDB-GENE-040826-3]	ENSGACG00000019191	0.732863787106863	5.81173800155793	14.6343388065124	0.00115031724473056	0.0235785765010866	nomo	nodal modulator [Source:ZFIN;Acc:ZDB-GENE-040826-3]
	HMG-box transcription factor 1 [Source:ZFIN;Acc:ZDB-GENE-050522-414]	ENSGACG00000019192	-0.740062451544745	5.36587119278425	10.9442700012482	0.0037160049296066	0.0435942288123912		HMG-box transcription factor 1 [Source:ZFIN;Acc:ZDB-GENE-050522-414]
efs	embryonal Fyn-associated substrate [Source:ZFIN;Acc:ZDB-GENE-030131-1658]	ENSGACG00000019194	1.00321727679162	3.80206358286511	10.768529427338	0.00394558253750532	0.0452436158446606	efs	embryonal Fyn-associated substrate [Source:ZFIN;Acc:ZDB-GENE-030131-1658]
TMC7	transmembrane channel like 7 [Source:HGNC Symbol;Acc:HGNC:23000]	ENSGACG00000019195	-0.940494563519326	4.77281412120287	12.05645592409	0.00256649705427073	0.0359555078620485	TMC7	transmembrane channel like 7 [Source:HGNC Symbol;Acc:HGNC:23000]
		ENSGACG00000019208	1.71305879551032	2.29751495906771	14.6619625694938	0.00114090033100972	0.0234760828168278
sec23b	SEC23 homolog B, coat complex II component [Source:ZFIN;Acc:ZDB-GENE-030131-5479]	ENSGACG00000019209	0.999042345831408	5.85722708892743	12.5596795753988	0.00218164510590896	0.0332055697720768	sec23b	SEC23 homolog B, coat complex II component [Source:ZFIN;Acc:ZDB-GENE-030131-5479]
ipo8	importin 8 [Source:ZFIN;Acc:ZDB-GENE-060503-3]	ENSGACG00000019236	-1.03541318664241	5.97200607719794	16.9625303075874	0.000589949107991723	0.0168224249183268	ipo8	importin 8 [Source:ZFIN;Acc:ZDB-GENE-060503-3]
braf	B-Raf proto-oncogene, serine/threonine kinase [Source:ZFIN;Acc:ZDB-GENE-040805-1]	ENSGACG00000019257	-1.36581668390469	3.87919749782432	14.082340216394	0.00135784328350902	0.0259196838158932	braf	B-Raf proto-oncogene, serine/threonine kinase [Source:ZFIN;Acc:ZDB-GENE-040805-1]
UBE2O	ubiquitin conjugating enzyme E2 O [Source:HGNC Symbol;Acc:HGNC:29554]	ENSGACG00000019278	-1.44758238988848	2.97329927394451	16.7263731995204	0.000629903003178655	0.0172885302967825	UBE2O	ubiquitin conjugating enzyme E2 O [Source:HGNC Symbol;Acc:HGNC:29554]
ubn2a	ubinuclein 2a [Source:ZFIN;Acc:ZDB-GENE-070112-612]	ENSGACG00000019288	-1.2804585296217	3.395883440464	18.4507201742956	0.000394496502892286	0.0139380113116176	ubn2a	ubinuclein 2a [Source:ZFIN;Acc:ZDB-GENE-070112-612]
map2k7	mitogen-activated protein kinase kinase 7 [Source:ZFIN;Acc:ZDB-GENE-090312-186]	ENSGACG00000019303	-1.06298269724001	4.36729115776881	10.7251230178794	0.00400469407552051	0.0455390282835471	map2k7	mitogen-activated protein kinase kinase 7 [Source:ZFIN;Acc:ZDB-GENE-090312-186]
per1b	period circadian clock 1b [Source:ZFIN;Acc:ZDB-GENE-040419-1]	ENSGACG00000019308	-0.911935185391311	4.81834635416007	14.994046125049	0.0010341537988588	0.0227302208095691	per1b	period circadian clock 1b [Source:ZFIN;Acc:ZDB-GENE-040419-1]
rint1	RAD50 interactor 1 [Source:ZFIN;Acc:ZDB-GENE-041210-174]	ENSGACG00000019309	-1.05307656426831	4.070327071059	14.6532540222622	0.00114385978593568	0.0234760828168278	rint1	RAD50 interactor 1 [Source:ZFIN;Acc:ZDB-GENE-041210-174]
mcoln1a	mucolipin 1a [Source:ZFIN;Acc:ZDB-GENE-040426-2704]	ENSGACG00000019317	-0.884866558768729	4.80114527388142	10.3705633311721	0.004526292588008	0.0486478318114723	mcoln1a	mucolipin 1a [Source:ZFIN;Acc:ZDB-GENE-040426-2704]
mkln1	muskelin 1, intracellular mediator containing kelch motifs [Source:ZFIN;Acc:ZDB-GENE-030131-3942]	ENSGACG00000019344	-0.704648948810266	4.52815613467912	10.7746827022996	0.00393728195131375	0.0451805908245127	mkln1	muskelin 1, intracellular mediator containing kelch motifs [Source:ZFIN;Acc:ZDB-GENE-030131-3942]
bcl6b	BCL6B transcription repressor [Source:ZFIN;Acc:ZDB-GENE-120907-1]	ENSGACG00000019349	2.25221180437803	2.37481111514191	14.5022695077855	0.00119654986848389	0.0240970186639299	bcl6b	BCL6B transcription repressor [Source:ZFIN;Acc:ZDB-GENE-120907-1]
		ENSGACG00000019369	-0.972046535139245	3.2882507678151	12.4623491087963	0.00225076279892794	0.0335759624569704
		ENSGACG00000019371	-1.57795869912669	2.32114323759489	26.0586062019391	6.3931354718969e-05	0.00569059699379729
		ENSGACG00000019379	2.62344005145971	7.02787442886925	54.9826681355057	5.2456936376709e-07	0.000469518723313977
gga3a	golgi associated, gamma adaptin ear containing, ARF binding protein 3a [Source:ZFIN;Acc:ZDB-GENE-041111-218]	ENSGACG00000019388	-1.40505511842606	3.66409397194198	14.0938185312828	0.00135312568801412	0.0258909833249353	gga3a	golgi associated, gamma adaptin ear containing, ARF binding protein 3a [Source:ZFIN;Acc:ZDB-GENE-041111-218]
znf207b	zinc finger protein 207, a [Source:ZFIN;Acc:ZDB-GENE-040426-2273]	ENSGACG00000019406	0.653857719299449	6.52970078849131	10.4930897079291	0.00433792422787896	0.0476727811973792	znf207b	zinc finger protein 207, a [Source:ZFIN;Acc:ZDB-GENE-040426-2273]
trmt44	tRNA methyltransferase 44 homolog [Source:ZFIN;Acc:ZDB-GENE-041010-189]	ENSGACG00000019409	-1.02577211828857	4.18179711164453	22.5246870290076	0.000142411208345089	0.00852931961950826	trmt44	tRNA methyltransferase 44 homolog [Source:ZFIN;Acc:ZDB-GENE-041010-189]
suz12b	SUZ12 polycomb repressive complex 2 subunit b [Source:NCBI gene;Acc:561871]	ENSGACG00000019421	-1.0841339097447	5.10600284034364	15.1128626078383	0.000998696222175094	0.0222569748997569	suz12b	SUZ12 polycomb repressive complex 2 subunit b [Source:NCBI gene;Acc:561871]
rgs12a	regulator of G protein signaling 12a [Source:ZFIN;Acc:ZDB-GENE-030131-2614]	ENSGACG00000019425	1.2181058831948	4.87956463692134	10.9084079909203	0.00376161564336099	0.0439750413519478	rgs12a	regulator of G protein signaling 12a [Source:ZFIN;Acc:ZDB-GENE-030131-2614]
si:ch211-119e14.1	si:ch211-119e14.1 [Source:ZFIN;Acc:ZDB-GENE-141216-162]	ENSGACG00000019428	1.42363391552162	4.65373507759743	19.4728976322456	0.000302214391284624	0.0120519209356103	si:ch211-119e14.1	si:ch211-119e14.1 [Source:ZFIN;Acc:ZDB-GENE-141216-162]
		ENSGACG00000019446	-1.28551512413429	6.58411081101006	28.8850930099708	3.52888594667003e-05	0.00442588661545948
si:ch73-89b15.3	si:ch73-89b15.3 [Source:ZFIN;Acc:ZDB-GENE-141212-224]	ENSGACG00000019455	-0.875177215829241	4.60893279278632	12.6048758130476	0.0021503556905719	0.0329319206566577	si:ch73-89b15.3	si:ch73-89b15.3 [Source:ZFIN;Acc:ZDB-GENE-141212-224]
		ENSGACG00000019475	0.825785449515682	6.07140788594309	10.3841648452761	0.00450493811074101	0.0485803600415986
		ENSGACG00000019483	-1.69633513076875	3.80290129675574	15.3394540773889	0.000934759325621474	0.0216377981251258
si:zfos-323e3.4	si:zfos-323e3.4 [Source:ZFIN;Acc:ZDB-GENE-120215-44]	ENSGACG00000019488	-0.859974155177279	4.27813158688474	11.1743224430099	0.00343767541098832	0.0419639378249768	si:zfos-323e3.4	si:zfos-323e3.4 [Source:ZFIN;Acc:ZDB-GENE-120215-44]
si:ch211-214j24.10	si:ch211-214j24.10 [Source:ZFIN;Acc:ZDB-GENE-030131-6301]	ENSGACG00000019495	1.18570078526268	3.90588685169022	13.5921414294757	0.00157745487289914	0.0281132471872544	si:ch211-214j24.10	si:ch211-214j24.10 [Source:ZFIN;Acc:ZDB-GENE-030131-6301]
osgep	O-sialoglycoprotein endopeptidase [Source:NCBI gene;Acc:550447]	ENSGACG00000019496	-1.4792499157516	3.53002001800205	23.8642922044165	0.000104261558957221	0.00705780662336044	osgep	O-sialoglycoprotein endopeptidase [Source:NCBI gene;Acc:550447]
ldlrb	low density lipoprotein receptor b [Source:ZFIN;Acc:ZDB-GENE-040426-1254]	ENSGACG00000019500	1.09428383542331	6.25737494411313	11.8324682542216	0.00276165744115899	0.0373263951631816	ldlrb	low density lipoprotein receptor b [Source:ZFIN;Acc:ZDB-GENE-040426-1254]
LURAP1L	leucine rich adaptor protein 1 like [Source:HGNC Symbol;Acc:HGNC:31452]	ENSGACG00000019502	1.04271301287015	5.02608435564157	10.6216248056988	0.00414966680355031	0.0464518367771224	LURAP1L	leucine rich adaptor protein 1 like [Source:HGNC Symbol;Acc:HGNC:31452]
		ENSGACG00000019505	-1.81023732323996	2.63984981248525	13.9404529626377	0.00141769460629215	0.0263442650541786
NXPE3	neurexophilin and PC-esterase domain family, member 3 [Source:NCBI gene;Acc:564277]	ENSGACG00000019506	-1.25288023838853	3.39350636742332	14.5148172480494	0.00119206974466277	0.0240669619752655	NXPE3	neurexophilin and PC-esterase domain family, member 3 [Source:NCBI gene;Acc:564277]
		ENSGACG00000019507	-1.85625021804569	1.53932863239179	11.8916380079358	0.00270854357744179	0.0369632006944196
NXPE3	neurexophilin and PC-esterase domain family, member 3 [Source:NCBI gene;Acc:564277]	ENSGACG00000019512	-1.60629814192814	6.04584352130098	27.8684316977355	4.35087729712499e-05	0.00490188700237627	NXPE3	neurexophilin and PC-esterase domain family, member 3 [Source:NCBI gene;Acc:564277]
GTF3C1	general transcription factor IIIC subunit 1 [Source:HGNC Symbol;Acc:HGNC:4664]	ENSGACG00000019516	-1.15168275396632	4.87780811967817	20.1894863867686	0.000251853307340771	0.0111472764685911	GTF3C1	general transcription factor IIIC subunit 1 [Source:HGNC Symbol;Acc:HGNC:4664]
slc38a4	solute carrier family 38 member 4 [Source:ZFIN;Acc:ZDB-GENE-041010-14]	ENSGACG00000019519	2.32628434663057	4.07932135655394	56.9386619240591	4.08195310901017e-07	0.000437234870191241	slc38a4	solute carrier family 38 member 4 [Source:ZFIN;Acc:ZDB-GENE-041010-14]
slc38a2	solute carrier family 38 member 2 [Source:NCBI gene;Acc:566537]	ENSGACG00000019520	2.50976628866199	6.00630905691681	28.8063024728594	4.96045366488685e-05	0.00522339013039163	slc38a2	solute carrier family 38 member 2 [Source:NCBI gene;Acc:566537]
ppargc1a	peroxisome proliferator-activated receptor gamma, coactivator 1 alpha [Source:ZFIN;Acc:ZDB-GENE-080505-1]	ENSGACG00000019546	1.60690468590295	4.46579872916211	22.0086017164046	0.000161049928282419	0.00889631827956744	ppargc1a	peroxisome proliferator-activated receptor gamma, coactivator 1 alpha [Source:ZFIN;Acc:ZDB-GENE-080505-1]
micall2b	mical-like 2b [Source:ZFIN;Acc:ZDB-GENE-030131-5803]	ENSGACG00000019552	1.93028288285989	4.91947108989624	26.496575840607	5.81604394161187e-05	0.00560817535167884	micall2b	mical-like 2b [Source:ZFIN;Acc:ZDB-GENE-030131-5803]
rcor3	REST corepressor 3 [Source:ZFIN;Acc:ZDB-GENE-050208-371]	ENSGACG00000019579	-2.64630985269217	3.97994296068279	38.4538513353436	6.01194642891344e-06	0.00197670344726989	rcor3	REST corepressor 3 [Source:ZFIN;Acc:ZDB-GENE-050208-371]
		ENSGACG00000019594	-1.08537798539869	4.10004122588359	12.5795002387707	0.00216786126723642	0.0331056046222236
ugp2a	UDP-glucose pyrophosphorylase 2a [Source:ZFIN;Acc:ZDB-GENE-090311-46]	ENSGACG00000019607	1.14184544924494	4.61164691156307	14.9300199062835	0.00105383914465582	0.0228575010422654	ugp2a	UDP-glucose pyrophosphorylase 2a [Source:ZFIN;Acc:ZDB-GENE-090311-46]
nocta	nocturnin a [Source:ZFIN;Acc:ZDB-GENE-050208-306]	ENSGACG00000019619	1.47283054313907	4.35485933290639	13.1015063936837	0.00183754512805912	0.0304888666922352	nocta	nocturnin a [Source:ZFIN;Acc:ZDB-GENE-050208-306]
		ENSGACG00000019628	1.57573818628058	3.49704766000483	14.8353289983072	0.00108372035802838	0.0230340615939251
		ENSGACG00000019633	2.74106523193901	1.70383660896593	11.6713931333939	0.00291222104018237	0.038418768379483
		ENSGACG00000019636	1.97804669533526	2.10444432693651	10.8483201203234	0.00383944397793375	0.0444377025348352
plin2	perilipin 2 [Source:ZFIN;Acc:ZDB-GENE-050913-12]	ENSGACG00000019638	3.11649868339946	4.76297109902621	22.1740305857769	0.000248578639545268	0.0110631228224139	plin2	perilipin 2 [Source:ZFIN;Acc:ZDB-GENE-050913-12]
		ENSGACG00000019647	-1.7119694193316	2.03599617352277	11.5105025212054	0.00307179924958005	0.0394082478328295
		ENSGACG00000019648	-1.01075337150181	4.57447142617512	15.4972436345487	0.000892924542725214	0.0211308674363478
snx25	sorting nexin 25 [Source:ZFIN;Acc:ZDB-GENE-121105-11]	ENSGACG00000019651	-0.775320098371759	4.43360597463904	12.8230085442937	0.00200619911938526	0.0319391043249084	snx25	sorting nexin 25 [Source:ZFIN;Acc:ZDB-GENE-121105-11]
		ENSGACG00000019654	-3.7169658180302	4.29042923112277	64.221716655531	2.00122671162691e-07	0.000268681362925176
ppp3r1b	protein phosphatase 3 (formerly 2B), regulatory s1ubunit B, alpha isoform, b [Source:ZFIN;Acc:ZDB-GENE-040912-18]	ENSGACG00000019669	1.07652721373558	5.68381614831978	17.6167942029961	0.000493202562364477	0.0152514135935779	ppp3r1b	protein phosphatase 3 (formerly 2B), regulatory s1ubunit B, alpha isoform, b [Source:ZFIN;Acc:ZDB-GENE-040912-18]
PRR5	proline rich 5 [Source:HGNC Symbol;Acc:HGNC:31682]	ENSGACG00000019679	-0.908118345852526	5.28959161480461	21.4246778688154	0.000185468752561429	0.00949082426021773	PRR5	proline rich 5 [Source:HGNC Symbol;Acc:HGNC:31682]
		ENSGACG00000019696	-2.05116494812193	2.28573981836074	15.2116829665613	0.000970233416574677	0.0220471517269882
		ENSGACG00000019697	-2.06789761725803	0.722303133427363	13.8697264958129	0.00144861982760529	0.0266728160486272
mest	mesoderm specific transcript [Source:ZFIN;Acc:ZDB-GENE-991111-5]	ENSGACG00000019740	-0.875026061919799	4.44172315762516	17.9484973078143	0.000450987581154308	0.0145975671342371	mest	mesoderm specific transcript [Source:ZFIN;Acc:ZDB-GENE-991111-5]
		ENSGACG00000019741	0.953230101418273	5.16927142014487	10.2672741081188	0.00469219402130484	0.049571106804749
		ENSGACG00000019754	1.05703113335344	5.61247565622282	11.1197175407622	0.00350157102808356	0.0422575362048346
PARP11	poly(ADP-ribose) polymerase family member 11 [Source:HGNC Symbol;Acc:HGNC:1186]	ENSGACG00000019755	-1.21636470511425	4.77964635049201	24.246916349663	9.55584743210075e-05	0.00675237973590242	PARP11	poly(ADP-ribose) polymerase family member 11 [Source:HGNC Symbol;Acc:HGNC:1186]
wipf2a	WAS/WASL interacting protein family, member 2a [Source:ZFIN;Acc:ZDB-GENE-121219-6]	ENSGACG00000019779	1.17305727648606	4.24071315043866	21.5615612876895	0.000179396449950645	0.00927692195735182	wipf2a	WAS/WASL interacting protein family, member 2a [Source:ZFIN;Acc:ZDB-GENE-121219-6]
impdh1b	IMP (inosine 5'-monophosphate) dehydrogenase 1b [Source:NCBI gene;Acc:338306]	ENSGACG00000019797	1.4514679157932	4.5870910373407	32.161406875691	1.85248803794348e-05	0.00315653973021213	impdh1b	IMP (inosine 5'-monophosphate) dehydrogenase 1b [Source:NCBI gene;Acc:338306]
atf4a	activating transcription factor 4a [Source:NCBI gene;Acc:406514]	ENSGACG00000019842	1.16983296400021	7.76549838881385	26.3820651920858	5.96114422348996e-05	0.00561637395231852	atf4a	activating transcription factor 4a [Source:NCBI gene;Acc:406514]
zgc:194551	zgc:194551 [Source:ZFIN;Acc:ZDB-GENE-030131-4878]	ENSGACG00000019872	1.26788972397848	3.80331008128024	12.475580707758	0.0022412249814611	0.033464666984541	zgc:194551	zgc:194551 [Source:ZFIN;Acc:ZDB-GENE-030131-4878]
efnb3b	ephrin-B3b [Source:ZFIN;Acc:ZDB-GENE-010618-3]	ENSGACG00000019922	-1.36296610906184	4.22266888320808	18.2136161072572	0.000420123131492977	0.0142723486800323	efnb3b	ephrin-B3b [Source:ZFIN;Acc:ZDB-GENE-010618-3]
	fatty acyl-CoA reductase 2 [Source:HGNC Symbol;Acc:HGNC:25531]	ENSGACG00000019970	1.58821874661103	4.28113738642019	15.3727734160054	0.000925747174632978	0.0214600183172833		fatty acyl-CoA reductase 2 [Source:HGNC Symbol;Acc:HGNC:25531]
soul4	heme-binding protein soul4 [Source:ZFIN;Acc:ZDB-GENE-110718-1]	ENSGACG00000020011	-0.783817363083119	6.32453896065326	16.5005705633323	0.000670932214802069	0.0180449655316302	soul4	heme-binding protein soul4 [Source:ZFIN;Acc:ZDB-GENE-110718-1]
slc29a1b	solute carrier family 29 member 1b [Source:ZFIN;Acc:ZDB-GENE-130415-4]	ENSGACG00000020021	-2.08282615717852	1.91680221505692	14.4828118118594	0.00120353422638	0.0241382101994694	slc29a1b	solute carrier family 29 member 1b [Source:ZFIN;Acc:ZDB-GENE-130415-4]
		ENSGACG00000020023	-2.1672058502568	3.42717785583685	33.6005638768439	1.41472764826045e-05	0.00284908464264052
C11orf68	chromosome 11 open reading frame 68 [Source:HGNC Symbol;Acc:HGNC:28801]	ENSGACG00000020038	1.28024170173537	4.34632672676739	15.995911720052	0.000773796307077173	0.0193281120981711	C11orf68	chromosome 11 open reading frame 68 [Source:HGNC Symbol;Acc:HGNC:28801]
itfg2	integrin alpha FG-GAP repeat containing 2 [Source:ZFIN;Acc:ZDB-GENE-041008-161]	ENSGACG00000020049	-1.24636193127519	2.68486560163781	11.6637626892095	0.00291957708569273	0.038418768379483	itfg2	integrin alpha FG-GAP repeat containing 2 [Source:ZFIN;Acc:ZDB-GENE-041008-161]
metap2b	methionyl aminopeptidase 2b [Source:ZFIN;Acc:ZDB-GENE-030131-2172]	ENSGACG00000020059	0.909059945092086	6.63386277389728	12.4189853484789	0.00228233910879721	0.0337037262894884	metap2b	methionyl aminopeptidase 2b [Source:ZFIN;Acc:ZDB-GENE-030131-2172]
TBC1D14	TBC1 domain family member 14 [Source:HGNC Symbol;Acc:HGNC:29246]	ENSGACG00000020066	-0.944186994456788	3.90980351115837	11.6705098286756	0.00291307152253448	0.038418768379483	TBC1D14	TBC1 domain family member 14 [Source:HGNC Symbol;Acc:HGNC:29246]
	transmembrane and coiled-coil domain family 3 [Source:ZFIN;Acc:ZDB-GENE-030131-1811]	ENSGACG00000020067	-1.09857610585038	4.61302710096402	14.6598420809461	0.0011416201591666	0.0234760828168278		transmembrane and coiled-coil domain family 3 [Source:ZFIN;Acc:ZDB-GENE-030131-1811]
sox19b	SRY-box transcription factor 19b [Source:NCBI gene;Acc:64812]	ENSGACG00000020077	1.77173820363065	3.85406386968607	15.8890961265934	0.000797746151256613	0.0197426854729574	sox19b	SRY-box transcription factor 19b [Source:NCBI gene;Acc:64812]
		ENSGACG00000020087	1.31078911400623	6.04316323276039	18.273956991337	0.000413430557514323	0.0141417828282659
cblb	Cbl proto-oncogene B, E3 ubiquitin protein ligase [Source:ZFIN;Acc:ZDB-GENE-030616-417]	ENSGACG00000020095	-1.65340576217243	6.70420565395474	29.7187390647049	2.9824010998726e-05	0.00418682418518861	cblb	Cbl proto-oncogene B, E3 ubiquitin protein ligase [Source:ZFIN;Acc:ZDB-GENE-030616-417]
vps11	VPS11 core subunit of CORVET and HOPS complexes [Source:ZFIN;Acc:ZDB-GENE-050731-5]	ENSGACG00000020112	-1.01956997617185	6.21851255758925	20.7103753823605	0.000221091577711766	0.0105205412311313	vps11	VPS11 core subunit of CORVET and HOPS complexes [Source:ZFIN;Acc:ZDB-GENE-050731-5]
hspa8	heat shock protein family A (Hsp70) member 8 [Source:HGNC Symbol;Acc:HGNC:5241]	ENSGACG00000020117	1.47342030498165	9.20616091558954	31.3454517570994	2.16606275337529e-05	0.00329221103958767	hspa8	heat shock protein family A (Hsp70) member 8 [Source:HGNC Symbol;Acc:HGNC:5241]
		ENSGACG00000020131	-2.03201810811652	2.0926559192018	15.0725054842004	0.00101058592095902	0.022447836309657
		ENSGACG00000020132	-1.45236602945209	2.98120168142928	11.0517470660408	0.00358296365029097	0.0426961001256197
hlcs	holocarboxylase synthetase (biotin-(proprionyl-CoA-carboxylase (ATP-hydrolysing)) ligase) [Source:ZFIN;Acc:ZDB-GENE-030131-5333]	ENSGACG00000020159	-1.25729732875017	3.65621265069874	10.4830395915276	0.00435304102232736	0.0477324798681624	hlcs	holocarboxylase synthetase (biotin-(proprionyl-CoA-carboxylase (ATP-hydrolysing)) ligase) [Source:ZFIN;Acc:ZDB-GENE-030131-5333]
irf2bp1	interferon regulatory factor 2 binding protein 1 [Source:NCBI gene;Acc:556852]	ENSGACG00000020164	1.00201927033961	3.92806388924712	17.2475714348364	0.00054542593278954	0.0162128361682145	irf2bp1	interferon regulatory factor 2 binding protein 1 [Source:NCBI gene;Acc:556852]
nccrp1	P1, F-box associated domain containing [Source:NCBI gene;Acc:30078]	ENSGACG00000020167	1.22293990138467	5.90283441400274	12.6514223000947	0.00213937734343874	0.0328615577176639	nccrp1	P1, F-box associated domain containing [Source:NCBI gene;Acc:30078]
zgc:153990	zgc:153990 [Source:ZFIN;Acc:ZDB-GENE-061013-144]	ENSGACG00000020173	-1.11231825421057	2.40299151934707	11.5639312150369	0.00301775054053144	0.0390200473182199	zgc:153990	zgc:153990 [Source:ZFIN;Acc:ZDB-GENE-061013-144]
PRDM15	PR/SET domain 15 [Source:HGNC Symbol;Acc:HGNC:13999]	ENSGACG00000020205	1.54261030975641	3.22516218127845	21.7933610797668	0.000169609798399787	0.0090197142969222	PRDM15	PR/SET domain 15 [Source:HGNC Symbol;Acc:HGNC:13999]
ftr82	finTRIM family, member 82 [Source:ZFIN;Acc:ZDB-GENE-030219-207]	ENSGACG00000020218	1.37955478996997	6.25386059478166	20.3957001891327	0.000239140993825648	0.0108707839302268	ftr82	finTRIM family, member 82 [Source:ZFIN;Acc:ZDB-GENE-030219-207]
ftr83	finTRIM family, member 83 [Source:ZFIN;Acc:ZDB-GENE-031002-11]	ENSGACG00000020219	1.46584823819243	8.56783108481165	17.4515082214211	0.000515861297958692	0.0156516786655602	ftr83	finTRIM family, member 83 [Source:ZFIN;Acc:ZDB-GENE-031002-11]
camkk1a	calcium/calmodulin-dependent protein kinase kinase 1, alpha a [Source:ZFIN;Acc:ZDB-GENE-050327-62]	ENSGACG00000020227	-1.67854331136131	4.79757629959394	35.8912710377106	9.3543076775061e-06	0.00228344319685304	camkk1a	calcium/calmodulin-dependent protein kinase kinase 1, alpha a [Source:ZFIN;Acc:ZDB-GENE-050327-62]
ywhag1	3-monooxygenase/tryptophan 5-monooxygenase activation protein, gamma polypeptide 1 [Source:NCBI gene;Acc:117604]	ENSGACG00000020234	1.83001381246525	2.28651005471451	15.1124813210465	0.00099880782400374	0.0222569748997569	ywhag1	3-monooxygenase/tryptophan 5-monooxygenase activation protein, gamma polypeptide 1 [Source:NCBI gene;Acc:117604]
vkorc1l1	vitamin K epoxide reductase complex, subunit 1-like 1 [Source:NCBI gene;Acc:553717]	ENSGACG00000020242	1.28476439369892	4.30328966237826	29.0631113701428	3.40347459101635e-05	0.00437745331881028	vkorc1l1	vitamin K epoxide reductase complex, subunit 1-like 1 [Source:NCBI gene;Acc:553717]
shpk	sedoheptulokinase [Source:ZFIN;Acc:ZDB-GENE-060526-357]	ENSGACG00000020254	-1.4860210196957	3.46407969550087	11.569227818947	0.00301245046852667	0.0390200473182199	shpk	sedoheptulokinase [Source:ZFIN;Acc:ZDB-GENE-060526-357]
aspa	aspartoacylase [Source:NCBI gene;Acc:557232]	ENSGACG00000020266	-1.24840206331316	4.00945078207667	17.7380793376604	0.000477278448311586	0.0149891483055516	aspa	aspartoacylase [Source:NCBI gene;Acc:557232]
esrra	estrogen-related receptor alpha [Source:ZFIN;Acc:ZDB-GENE-990415-68]	ENSGACG00000020287	1.17393372439639	4.89728981738397	15.6195531934568	0.000861926377102225	0.0206644283653184	esrra	estrogen-related receptor alpha [Source:ZFIN;Acc:ZDB-GENE-990415-68]
npm1a	nucleophosmin 1a [Source:ZFIN;Acc:ZDB-GENE-021028-1]	ENSGACG00000020319	0.875563239713115	5.99176767330155	10.7115076586181	0.00402343871818556	0.0455827297309547	npm1a	nucleophosmin 1a [Source:ZFIN;Acc:ZDB-GENE-021028-1]
		ENSGACG00000020369	-1.27058502542846	3.63529135519373	16.2966263996752	0.000710551928986918	0.0185839320258251
bco2a	beta-carotene oxygenase 2a [Source:ZFIN;Acc:ZDB-GENE-030131-8039]	ENSGACG00000020420	-1.59001270522668	6.50004049080105	47.2217389993993	1.52462593320855e-06	0.000952677137388188	bco2a	beta-carotene oxygenase 2a [Source:ZFIN;Acc:ZDB-GENE-030131-8039]
ADRB2	adrenoceptor beta 2, surface b [Source:ZFIN;Acc:ZDB-GENE-070410-32]	ENSGACG00000020453	1.95713474615302	1.2961500197757	11.0988740260423	0.00352630923481374	0.0423261422136137	ADRB2	adrenoceptor beta 2, surface b [Source:ZFIN;Acc:ZDB-GENE-070410-32]
zgc:136892	zgc:136892 [Source:ZFIN;Acc:ZDB-GENE-060421-4745]	ENSGACG00000020506	1.26472079670187	4.85692373373438	15.4887323198047	0.000895127303869119	0.0211308674363478	zgc:136892	zgc:136892 [Source:ZFIN;Acc:ZDB-GENE-060421-4745]
		ENSGACG00000020518	0.879717449091399	3.98945592956273	12.2837256211827	0.00238404403772676	0.0346967782220558
taok1b	TAO kinase 1b [Source:ZFIN;Acc:ZDB-GENE-141024-1]	ENSGACG00000020520	-1.30766748991068	5.36517792619865	37.7489538853795	6.7753338273809e-06	0.00205957364703649	taok1b	TAO kinase 1b [Source:ZFIN;Acc:ZDB-GENE-141024-1]
RPA1	replication protein A1 [Source:HGNC Symbol;Acc:HGNC:10289]	ENSGACG00000020524	-0.813706102877105	4.882485597762	10.2240522372948	0.00476362175635375	0.0499978567534953	RPA1	replication protein A1 [Source:HGNC Symbol;Acc:HGNC:10289]
smyd4	SET and MYND domain containing 4 [Source:ZFIN;Acc:ZDB-GENE-060929-248]	ENSGACG00000020525	-1.07134501927576	3.18467921660941	14.0159722488036	0.00138548171915402	0.0261501493270045	smyd4	SET and MYND domain containing 4 [Source:ZFIN;Acc:ZDB-GENE-060929-248]
smpd1	sphingomyelin phosphodiesterase 1 [Source:ZFIN;Acc:ZDB-GENE-110411-222]	ENSGACG00000020593	0.806754149639884	4.97874262916627	16.7747048638848	0.000621487663152405	0.0172197999179056	smpd1	sphingomyelin phosphodiesterase 1 [Source:ZFIN;Acc:ZDB-GENE-110411-222]
vps36	vacuolar protein sorting 36 homolog [Source:NCBI gene;Acc:335810]	ENSGACG00000020595	-0.862203024520311	5.39938711469143	20.3259561743514	0.000243359023201822	0.0109203756494335	vps36	vacuolar protein sorting 36 homolog [Source:NCBI gene;Acc:335810]
proser1	proline and serine rich 1 [Source:ZFIN;Acc:ZDB-GENE-111003-1]	ENSGACG00000020596	-1.63847407815915	2.74088462540637	18.3014264357665	0.000410423100826537	0.0140987773505679	proser1	proline and serine rich 1 [Source:ZFIN;Acc:ZDB-GENE-111003-1]
stoml3b	stomatin (EPB72)-like 3b [Source:ZFIN;Acc:ZDB-GENE-050417-366]	ENSGACG00000020598	0.807099449614607	5.54325862520134	11.4645427363173	0.00311915636695915	0.0397569052437333	stoml3b	stomatin (EPB72)-like 3b [Source:ZFIN;Acc:ZDB-GENE-050417-366]
slc7a1a	solute carrier family 7 member 1a [Source:ZFIN;Acc:ZDB-GENE-091116-69]	ENSGACG00000020600	-1.10316443508553	4.56364556431946	18.5315372692048	0.000386161912603373	0.0137642800308693	slc7a1a	solute carrier family 7 member 1a [Source:ZFIN;Acc:ZDB-GENE-091116-69]
LTN1	listerin E3 ubiquitin protein ligase 1 [Source:HGNC Symbol;Acc:HGNC:13082]	ENSGACG00000020603	-0.755530126730386	5.33966963297661	11.6274806515477	0.00295483882959492	0.0386494575425423	LTN1	listerin E3 ubiquitin protein ligase 1 [Source:HGNC Symbol;Acc:HGNC:13082]
aldocb	aldolase C, fructose-bisphosphate, b [Source:NCBI gene;Acc:369193]	ENSGACG00000020619	1.2083151753822	6.08491119972731	19.0733211734965	0.000335083838742557	0.0125146070098398	aldocb	aldolase C, fructose-bisphosphate, b [Source:NCBI gene;Acc:369193]
birc2	baculoviral IAP repeat containing 2 [Source:ZFIN;Acc:ZDB-GENE-030825-6]	ENSGACG00000020626	0.9008777751569	7.07971392179967	12.5259179019426	0.00220534910887987	0.0333618586790268	birc2	baculoviral IAP repeat containing 2 [Source:ZFIN;Acc:ZDB-GENE-030825-6]
		ENSGACG00000020671	-2.07565089828278	2.99255278901309	16.5452944277347	0.000662575656889154	0.017970970384076
pcyt1bb	phosphate cytidylyltransferase 1, choline, beta b [Source:ZFIN;Acc:ZDB-GENE-051120-48]	ENSGACG00000020672	-1.96009567130514	1.40670253221373	11.844847649592	0.00275044977834972	0.0372061262627979	pcyt1bb	phosphate cytidylyltransferase 1, choline, beta b [Source:ZFIN;Acc:ZDB-GENE-051120-48]
cdc23	CDC23 (cell division cycle 23, yeast, homolog) [Source:ZFIN;Acc:ZDB-GENE-040426-866]	ENSGACG00000020690	-1.85764585431668	3.82831779467314	34.9712561468238	1.10208842494167e-05	0.00245522590049375	cdc23	CDC23 (cell division cycle 23, yeast, homolog) [Source:ZFIN;Acc:ZDB-GENE-040426-866]
neu3.1	sialidase 3 (membrane sialidase), tandem duplicate 1 [Source:ZFIN;Acc:ZDB-GENE-061201-39]	ENSGACG00000020697	1.71149445187747	2.14183374339122	21.5556602943209	0.000179653631102586	0.00927692195735182	neu3.1	sialidase 3 (membrane sialidase), tandem duplicate 1 [Source:ZFIN;Acc:ZDB-GENE-061201-39]
il13ra2	interleukin 13 receptor, alpha 2 [Source:ZFIN;Acc:ZDB-GENE-030521-10]	ENSGACG00000020707	-1.35697028613747	6.47356434446534	16.6970729955317	0.000657492186822893	0.0178641393005951	il13ra2	interleukin 13 receptor, alpha 2 [Source:ZFIN;Acc:ZDB-GENE-030521-10]
zgc:163098	zgc:163098 [Source:ZFIN;Acc:ZDB-GENE-070410-141]	ENSGACG00000020709	-0.857468413941507	5.19242653785465	12.2397431744493	0.00241819497157098	0.0350040783351123	zgc:163098	zgc:163098 [Source:ZFIN;Acc:ZDB-GENE-070410-141]
rad50	RAD50 homolog, double strand break repair protein [Source:ZFIN;Acc:ZDB-GENE-050506-110]	ENSGACG00000020717	-1.16770175983301	4.56213013288824	10.7570180686452	0.00396116348834772	0.0452591378033679	rad50	RAD50 homolog, double strand break repair protein [Source:ZFIN;Acc:ZDB-GENE-050506-110]
usp2b	ubiquitin specific peptidase 2b [Source:ZFIN;Acc:ZDB-GENE-100208-2]	ENSGACG00000020779	1.37055038299689	3.9844899267919	16.1086204045765	0.000749387538254942	0.0190628492105706	usp2b	ubiquitin specific peptidase 2b [Source:ZFIN;Acc:ZDB-GENE-100208-2]
		ENSGACG00000020801	-1.72042058471895	2.54643079471462	18.6510120136247	0.000374196198235182	0.0135573194750519
		ENSGACG00000020803	1.10714414355123	6.11673040764694	12.1543578742761	0.00248606034270621	0.0354935065653317
hnrnpabb	heterogeneous nuclear ribonucleoprotein A/B [Source:HGNC Symbol;Acc:HGNC:5034]	ENSGACG00000020830	0.698681182134316	7.87551897718013	11.9587437866327	0.00264967851632303	0.0364862996380173	hnrnpabb	heterogeneous nuclear ribonucleoprotein A/B [Source:HGNC Symbol;Acc:HGNC:5034]
zgc:123105	Danio rerio zgc:123105 (zgc:123105), transcript variant 2, mRNA. [Source:RefSeq mRNA;Acc:NM_001365567]	ENSGACG00000020837	-0.864509271272369	4.62718247667392	14.0832447437701	0.00135747085911508	0.0259196838158932	zgc:123105	Danio rerio zgc:123105 (zgc:123105), transcript variant 2, mRNA. [Source:RefSeq mRNA;Acc:NM_001365567]
doc2b	double C2-like domains, beta [Source:ZFIN;Acc:ZDB-GENE-090615-1]	ENSGACG00000020848	3.83227989260171	0.898222878079858	11.2761583629039	0.0033512490033807	0.0418218223806867	doc2b	double C2-like domains, beta [Source:ZFIN;Acc:ZDB-GENE-090615-1]

## Sheet: comp3_results
external_gene_name	description	ensemblID	logFC	logCPM	F	PValue	FDR
		ENSGACG00000000004	-2.40295080734207	1.98164341716532	20.9494010985392	0.00020839003987041	0.0123370309840761
cox6c	cytochrome c oxidase subunit 6C [Source:ZFIN;Acc:ZDB-GENE-040724-95]	ENSGACG00000000016	1.85141233286701	7.95560158037039	22.2107224257708	0.000156077652754387	0.010759636365754	cox6c	cytochrome c oxidase subunit 6C [Source:ZFIN;Acc:ZDB-GENE-040724-95]
		ENSGACG00000000026	-3.68814674407239	2.88677561510245	21.3231520677991	0.000207116419786883	0.0123370309840761
chd6	chromodomain helicase DNA binding protein 6 [Source:ZFIN;Acc:ZDB-GENE-130530-559]	ENSGACG00000000037	-2.56315204097359	6.45045463537564	12.5617792511911	0.00306627019968933	0.0436787614387222	chd6	chromodomain helicase DNA binding protein 6 [Source:ZFIN;Acc:ZDB-GENE-130530-559]
si:ch211-256e16.11	si:ch211-256e16.11 [Source:ZFIN;Acc:ZDB-GENE-131127-41]	ENSGACG00000000045	-2.1801194801061	1.16408652707934	11.8815426967861	0.00271752457315467	0.0408414537295662	si:ch211-256e16.11	si:ch211-256e16.11 [Source:ZFIN;Acc:ZDB-GENE-131127-41]
		ENSGACG00000000050	-3.05944746345531	2.12697721689613	16.2361859246809	0.000722787541557783	0.0220800816570485
		ENSGACG00000000053	-5.21003524980912	0.454921538340679	14.2397587289005	0.00129470631347528	0.0287301367225247
		ENSGACG00000000054	-2.30645033505364	2.76274496529936	24.2916588853014	9.45944802392703e-05	0.00819361113513378
FBLN2	fibulin 2 [Source:HGNC Symbol;Acc:HGNC:3601]	ENSGACG00000000065	-1.92384032399235	2.92558549744623	17.0097731414671	0.000582298842991229	0.0196279026729527	FBLN2	fibulin 2 [Source:HGNC Symbol;Acc:HGNC:3601]
rpa3	replication protein A3 [Source:ZFIN;Acc:ZDB-GENE-040426-977]	ENSGACG00000000085	1.36470071082684	5.86729575591092	24.7175331119164	8.59394122828896e-05	0.0078668742686911	rpa3	replication protein A3 [Source:ZFIN;Acc:ZDB-GENE-040426-977]
si:dkey-202e17.1	si:dkey-202e17.1 [Source:ZFIN;Acc:ZDB-GENE-060503-810]	ENSGACG00000000091	1.19269690534425	4.15550921465748	11.662619991241	0.00292068047233353	0.0422397514270785	si:dkey-202e17.1	si:dkey-202e17.1 [Source:ZFIN;Acc:ZDB-GENE-060503-810]
asns	asparagine synthetase [Source:ZFIN;Acc:ZDB-GENE-040426-1091]	ENSGACG00000000094	2.36884912306124	3.26528208935358	13.5873917277482	0.00165702934387429	0.0315187718526077	asns	asparagine synthetase [Source:ZFIN;Acc:ZDB-GENE-040426-1091]
		ENSGACG00000000156	-1.06169824195529	7.32484727392302	12.1190248204434	0.00251476178612304	0.0391452436098823
ddx46	DEAD (Asp-Glu-Ala-Asp) box polypeptide 46 [Source:NCBI gene;Acc:321948]	ENSGACG00000000166	-0.791622362136061	6.41830150337158	12.5962894359877	0.00215626140693479	0.0361514862676395	ddx46	DEAD (Asp-Glu-Ala-Asp) box polypeptide 46 [Source:NCBI gene;Acc:321948]
		ENSGACG00000000181	-3.1908845966084	1.89695930957137	21.5072382148944	0.000181779500909364	0.0116065288301079
		ENSGACG00000000188	-2.43657550060749	2.03464512330592	21.286507123112	0.000191830137103147	0.0118412848232521
	chloride voltage-gated channel 2 [Source:HGNC Symbol;Acc:HGNC:2020]	ENSGACG00000000206	4.7875517367705	6.24524312793603	41.0640400560306	1.1929243218817e-05	0.00313280474146566		chloride voltage-gated channel 2 [Source:HGNC Symbol;Acc:HGNC:2020]
		ENSGACG00000000210	-3.33688527697477	2.83163844875819	17.1693100591637	0.000609505571851987	0.0201637459304053
		ENSGACG00000000238	-5.24425325071482	0.390538106120068	15.7515868677316	0.000829798780201277	0.0235137659197305
		ENSGACG00000000241	3.40467733615611	1.55564080770037	19.3028546096952	0.000315743691444874	0.0147447727909228
si:dkey-101k6.5	si:dkey-101k6.5 [Source:ZFIN;Acc:ZDB-GENE-081105-143]	ENSGACG00000000264	-1.56861894568894	2.26217091651595	12.5009005309176	0.00222309870892974	0.0364728546838768	si:dkey-101k6.5	si:dkey-101k6.5 [Source:ZFIN;Acc:ZDB-GENE-081105-143]
		ENSGACG00000000268	-3.24322749601503	2.10724242416323	13.9769746884772	0.00141188830301324	0.0292001700254767
		ENSGACG00000000283	-3.63750472006365	2.86344585504922	58.7705894555845	3.24646236617717e-07	0.000435864626512337
		ENSGACG00000000284	-1.81576878510952	2.820320261001	12.549640921148	0.00218866346265433	0.0362400380748446
GRM6	glutamate metabotropic receptor 6 [Source:HGNC Symbol;Acc:HGNC:4598]	ENSGACG00000000297	-3.19417520174939	4.11008551351871	33.2587634560872	1.64510720581469e-05	0.00350738233532186	GRM6	glutamate metabotropic receptor 6 [Source:HGNC Symbol;Acc:HGNC:4598]
spcs1	signal peptidase complex subunit 1 [Source:ZFIN;Acc:ZDB-GENE-050809-130]	ENSGACG00000000313	1.26859537934779	6.25528219088719	14.0987709342698	0.00135109587682423	0.0288672180601559	spcs1	signal peptidase complex subunit 1 [Source:ZFIN;Acc:ZDB-GENE-050809-130]
psma5	proteasome 20S subunit alpha 5 [Source:ZFIN;Acc:ZDB-GENE-040625-96]	ENSGACG00000000332	1.45411554305999	7.97530690886942	24.9527642486533	8.1537601792498e-05	0.00779177340917618	psma5	proteasome 20S subunit alpha 5 [Source:ZFIN;Acc:ZDB-GENE-040625-96]
		ENSGACG00000000339	1.70413531841021	4.38955013444556	14.0807109866103	0.00136624145888606	0.0288672180601559
ACTB	actin beta [Source:HGNC Symbol;Acc:HGNC:132]	ENSGACG00000000352	2.4214907571818	4.38187792058956	43.3287423344286	2.73550705267053e-06	0.00146905847085249	ACTB	actin beta [Source:HGNC Symbol;Acc:HGNC:132]
		ENSGACG00000000403	-1.56038863581067	3.37970030974251	16.0013288462863	0.000772603152033999	0.0228298223958989
		ENSGACG00000000417	-2.05556163327089	1.50989037530159	12.5534043209727	0.0021860294039973	0.0362336622713997
tat	tyrosine aminotransferase [Source:ZFIN;Acc:ZDB-GENE-030131-1144]	ENSGACG00000000464	-4.20569037451971	0.078171821773415	16.7996650334999	0.000617190618513788	0.0202929756221952	tat	tyrosine aminotransferase [Source:ZFIN;Acc:ZDB-GENE-030131-1144]
		ENSGACG00000000487	-1.26683143807284	3.01067686414763	10.8165421887934	0.00388132899284393	0.0490921114782766
si:ch211-152p11.4	si:ch211-152p11.4 [Source:ZFIN;Acc:ZDB-GENE-060503-764]	ENSGACG00000000489	1.23458103634989	6.79646510499033	15.8299026300931	0.00081137210262877	0.0233035271935184	si:ch211-152p11.4	si:ch211-152p11.4 [Source:ZFIN;Acc:ZDB-GENE-060503-764]
ctsz	cathepsin Z [Source:ZFIN;Acc:ZDB-GENE-041010-139]	ENSGACG00000000498	0.772539225653086	7.71346344120302	10.7485137743868	0.00397271837526495	0.0494994832422295	ctsz	cathepsin Z [Source:ZFIN;Acc:ZDB-GENE-041010-139]
		ENSGACG00000000501	-1.07895256603589	4.33612442968438	11.0298759302737	0.00360960060449602	0.0477065425258699
		ENSGACG00000000520	-1.48550404584899	7.65066640615967	15.9632073840955	0.000781043254073281	0.022918885929703
avil	advillin [Source:ZFIN;Acc:ZDB-GENE-060421-6683]	ENSGACG00000000528	-1.57793063253625	4.02576580913328	21.9755268930301	0.000162333555623366	0.0110820165874917	avil	advillin [Source:ZFIN;Acc:ZDB-GENE-060421-6683]
		ENSGACG00000000563	3.19885869808051	0.234306691218622	11.955077681994	0.0026528573606617	0.0402449952331645
		ENSGACG00000000575	3.42201890547703	14.8283108956383	43.5837054813194	2.62977310647828e-06	0.00146097498339557
		ENSGACG00000000576	2.80575763781281	13.0043214914889	19.4188145503559	0.000337191098979258	0.0150484371070771
		ENSGACG00000000583	-5.13620997861971	0.0863317808946756	14.5213291161227	0.00118975205785424	0.0278485688269868
C11orf98	chromosome 11 open reading frame 98 [Source:HGNC Symbol;Acc:HGNC:51238]	ENSGACG00000000597	1.18605894402325	5.30724629142786	14.0275938997377	0.00138059712901728	0.0289243177446	C11orf98	chromosome 11 open reading frame 98 [Source:HGNC Symbol;Acc:HGNC:51238]
TCF4	transcription factor 4 [Source:HGNC Symbol;Acc:HGNC:11634]	ENSGACG00000000628	-1.85008497133422	2.24513788947309	11.2227663130407	0.00338207587770079	0.045834563711312	TCF4	transcription factor 4 [Source:HGNC Symbol;Acc:HGNC:11634]
ncaph2	non-SMC condensin II complex, subunit H2 [Source:NCBI gene;Acc:562678]	ENSGACG00000000636	1.27744198145847	3.61794647300989	15.100158638301	0.00100242211850623	0.0258658214046332	ncaph2	non-SMC condensin II complex, subunit H2 [Source:NCBI gene;Acc:562678]
BHLHE40	basic helix-loop-helix family member e40 [Source:HGNC Symbol;Acc:HGNC:1046]	ENSGACG00000000659	-1.27918775948004	4.66686425036872	29.146554754594	3.3463955253233e-05	0.0051701984359032	BHLHE40	basic helix-loop-helix family member e40 [Source:HGNC Symbol;Acc:HGNC:1046]
svopl	SVOP-like [Source:NCBI gene;Acc:492766]	ENSGACG00000000662	0.829724027776416	6.71915232410129	11.5500595444091	0.00303168060479995	0.0433393134196379	svopl	SVOP-like [Source:NCBI gene;Acc:492766]
		ENSGACG00000000669	-2.71077895594129	1.25964970303597	12.5043688950744	0.00222062846677455	0.036469465064429
		ENSGACG00000000672	-3.41719218095366	6.52688531605859	73.5616120541379	6.44988419212526e-08	0.000224208322579631
lta4h	leukotriene A4 hydrolase [Source:ZFIN;Acc:ZDB-GENE-040426-2477]	ENSGACG00000000675	1.33638440425366	7.19811748889553	12.8177640091417	0.00202792002410399	0.0351362318978277	lta4h	leukotriene A4 hydrolase [Source:ZFIN;Acc:ZDB-GENE-040426-2477]
atp6v1f	ATPase H+ transporting V1 subunit F [Source:ZFIN;Acc:ZDB-GENE-040718-259]	ENSGACG00000000683	1.40982322543855	4.52690140120219	14.7543168637499	0.00111003351364507	0.0270094231285003	atp6v1f	ATPase H+ transporting V1 subunit F [Source:ZFIN;Acc:ZDB-GENE-040718-259]
arhgef25b	Rho guanine nucleotide exchange factor (GEF) 25b [Source:ZFIN;Acc:ZDB-GENE-080225-17]	ENSGACG00000000714	-1.86273341237877	2.12430597085167	12.8157684621604	0.00201080756864322	0.0350228332307145	arhgef25b	Rho guanine nucleotide exchange factor (GEF) 25b [Source:ZFIN;Acc:ZDB-GENE-080225-17]
si:dkey-6n21.13	si:dkey-6n21.13 [Source:ZFIN;Acc:ZDB-GENE-160728-54]	ENSGACG00000000730	-5.83805099892238	2.17212883233599	63.3464252182829	1.87527077602688e-07	0.000377656093407113	si:dkey-6n21.13	si:dkey-6n21.13 [Source:ZFIN;Acc:ZDB-GENE-160728-54]
rnaseka	ribonuclease, RNase K a [Source:NCBI gene;Acc:751692]	ENSGACG00000000733	1.19636093849018	4.11084011845314	15.3732911733051	0.000925607896429355	0.0248127600987909	rnaseka	ribonuclease, RNase K a [Source:NCBI gene;Acc:751692]
		ENSGACG00000000736	2.4789998359683	2.58201206641192	18.3577596960094	0.000404331167084885	0.0164915935010242
si:ch73-40a2.1	si:ch73-40a2.1 [Source:ZFIN;Acc:ZDB-GENE-160728-89]	ENSGACG00000000790	1.43263913556751	4.35907039105698	24.9881272570261	8.08977313422156e-05	0.00779177340917618	si:ch73-40a2.1	si:ch73-40a2.1 [Source:ZFIN;Acc:ZDB-GENE-160728-89]
GATA2	GATA binding protein 2 [Source:HGNC Symbol;Acc:HGNC:4171]	ENSGACG00000000801	-0.953771201435805	7.43712155869538	19.1205878530661	0.000330996203621743	0.0149212490405137	GATA2	GATA binding protein 2 [Source:HGNC Symbol;Acc:HGNC:4171]
col7a1	collagen, type VII, alpha 1 [Source:ZFIN;Acc:ZDB-GENE-030131-2427]	ENSGACG00000000833	-1.56114604016338	5.58572718327384	13.7222456485025	0.00159248908483175	0.0310157246993851	col7a1	collagen, type VII, alpha 1 [Source:ZFIN;Acc:ZDB-GENE-030131-2427]
BOLA2	bolA family member 2 [Source:HGNC Symbol;Acc:HGNC:29488]	ENSGACG00000000843	1.45848848906979	4.77668554760118	10.9544394597853	0.00377975567643377	0.048566658382037	BOLA2	bolA family member 2 [Source:HGNC Symbol;Acc:HGNC:29488]
		ENSGACG00000000848	1.91673492094165	5.03603253604461	24.913111859038	8.22617630647798e-05	0.00779177340917618
gpx1b	glutathione peroxidase 1b [Source:ZFIN;Acc:ZDB-GENE-040912-60]	ENSGACG00000000882	1.89886694515969	7.43308889763373	46.0999971939976	1.79766600107869e-06	0.00124176194183471	gpx1b	glutathione peroxidase 1b [Source:ZFIN;Acc:ZDB-GENE-040912-60]
		ENSGACG00000000916	4.11872817387169	0.301541787809917	24.9024971923436	8.24568230237803e-05	0.00779177340917618
		ENSGACG00000000947	-2.21383182708773	1.52177276605153	15.1663217354491	0.0009831851414073	0.0256680544459348
		ENSGACG00000000952	-1.1494472573883	5.13933698584242	15.4967268391377	0.000893058119520901	0.0243452781110004
reck	reversion-inducing-cysteine-rich protein with kazal motifs [Source:NCBI gene;Acc:100334698]	ENSGACG00000000965	-1.71312231411462	2.68471159442922	14.2365439629768	0.00129596256359018	0.0287301367225247	reck	reversion-inducing-cysteine-rich protein with kazal motifs [Source:NCBI gene;Acc:100334698]
svila	supervillin a [Source:ZFIN;Acc:ZDB-GENE-990706-5]	ENSGACG00000000987	-1.36754684265874	4.4706190345032	11.2857742234065	0.00331125510717174	0.0453709877326399	svila	supervillin a [Source:ZFIN;Acc:ZDB-GENE-990706-5]
ugp2b	UDP-glucose pyrophosphorylase 2b [Source:ZFIN;Acc:ZDB-GENE-030131-6352]	ENSGACG00000000991	0.812872806055546	5.89312087634106	15.0244226642989	0.00102495749750656	0.0258952805784057	ugp2b	UDP-glucose pyrophosphorylase 2b [Source:ZFIN;Acc:ZDB-GENE-030131-6352]
hvcn1	hydrogen voltage-gated channel 1 [Source:NCBI gene;Acc:436618]	ENSGACG00000001000	1.72832961085393	4.37401001362061	18.664306016332	0.000372890402290686	0.0159777587002799	hvcn1	hydrogen voltage-gated channel 1 [Source:NCBI gene;Acc:436618]
GFOD1	glucose-fructose oxidoreductase domain containing 1 [Source:HGNC Symbol;Acc:HGNC:21096]	ENSGACG00000001021	-1.40159053495633	4.29536153354645	24.2341741135475	9.58349982032496e-05	0.00825667195750029	GFOD1	glucose-fructose oxidoreductase domain containing 1 [Source:HGNC Symbol;Acc:HGNC:21096]
		ENSGACG00000001043	-5.70889493698496	1.98248215428176	13.5184157675124	0.00186093807435855	0.0333389492212867
		ENSGACG00000001046	5.39216696755272	1.49113982677946	23.5605095672626	0.000120966615074736	0.00928044350223366
		ENSGACG00000001104	-5.64188194801213	2.32462038750483	48.4367734149176	1.27954980282083e-06	0.0011452681596248
		ENSGACG00000001123	1.47672250341388	9.23480265525029	14.9255848015395	0.00105521809420451	0.0263202708159834
		ENSGACG00000001137	-3.99845271695256	4.21636656037035	18.7297031719496	0.000599646069811376	0.0199605327081221
	transmembrane protein 43 [Source:HGNC Symbol;Acc:HGNC:28472]	ENSGACG00000001197	1.09843512295699	5.35480066602045	13.9933303958544	0.00139505339402952	0.0290571020019463		transmembrane protein 43 [Source:HGNC Symbol;Acc:HGNC:28472]
		ENSGACG00000001203	-7.44352404443348	1.00651245628225	20.9325664160037	0.000272657645146306	0.0137942592614568
		ENSGACG00000001216	4.56836554306975	1.71354570166076	17.3842043592944	0.000572111884441681	0.0194048306741893
		ENSGACG00000001220	-2.43600251899209	3.09900620500752	22.3635698939678	0.000147959858280196	0.010455181038387
		ENSGACG00000001227	-3.82496520122578	-0.0472130987374444	12.9207923709117	0.00194509563092912	0.0344265023689897
pdia5	protein disulfide isomerase family A, member 5 [Source:ZFIN;Acc:ZDB-GENE-030521-5]	ENSGACG00000001238	0.977360306022481	5.30024889112743	15.020165435901	0.00102624085326141	0.0258952805784057	pdia5	protein disulfide isomerase family A, member 5 [Source:ZFIN;Acc:ZDB-GENE-030521-5]
		ENSGACG00000001250	2.97602595622793	1.52402405785316	12.512130757496	0.00221511136795243	0.0364531759439036
hmgcra	3-hydroxy-3-methylglutaryl-CoA reductase a [Source:ZFIN;Acc:ZDB-GENE-040401-2]	ENSGACG00000001258	1.15381460557981	6.13333301487609	15.6321621733397	0.000858799333495025	0.0239063268521011	hmgcra	3-hydroxy-3-methylglutaryl-CoA reductase a [Source:ZFIN;Acc:ZDB-GENE-040401-2]
		ENSGACG00000001261	-1.71842586086926	4.65895753795871	19.7874170963093	0.000278851885233485	0.0139107727647305
cish	Gasterosteus aculeatus cytokine inducible SH2-containing protein (cish), mRNA. [Source:RefSeq mRNA;Acc:NM_001267677]	ENSGACG00000001275	2.94092153149381	5.99191202754531	15.992799295869	0.00122640400993274	0.0281461467293823	cish	Gasterosteus aculeatus cytokine inducible SH2-containing protein (cish), mRNA. [Source:RefSeq mRNA;Acc:NM_001267677]
		ENSGACG00000001277	-3.25638597091994	3.13533508433728	19.6183214570899	0.0003212759313634	0.0148503707844274
zmynd10	zinc finger, MYND-type containing 10 [Source:NCBI gene;Acc:393368]	ENSGACG00000001280	4.49733377203684	0.133335226439238	13.5579468571975	0.00159418858785574	0.0310157246993851	zmynd10	zinc finger, MYND-type containing 10 [Source:NCBI gene;Acc:393368]
ssr2	signal sequence receptor, beta [Source:ZFIN;Acc:ZDB-GENE-010413-1]	ENSGACG00000001305	1.17297482086143	7.71048698063335	15.0580129279098	0.00101489391831351	0.0258658214046332	ssr2	signal sequence receptor, beta [Source:ZFIN;Acc:ZDB-GENE-010413-1]
agr2	anterior gradient 2 [Source:NCBI gene;Acc:335616]	ENSGACG00000001310	1.42556459202239	9.6750427962085	11.585225363815	0.00299650532155808	0.0430273593900376	agr2	anterior gradient 2 [Source:NCBI gene;Acc:335616]
	actin, beta 1 [Source:NCBI gene;Acc:57934]	ENSGACG00000001330	1.21277699497946	7.08621970081917	19.9297039494677	0.000268946829896555	0.0137265310181524		actin, beta 1 [Source:NCBI gene;Acc:57934]
	actin, beta 1 [Source:NCBI gene;Acc:57934]	ENSGACG00000001357	2.13250845288213	6.74284031486255	72.3195964222084	6.95823730928033e-08	0.000224208322579631		actin, beta 1 [Source:NCBI gene;Acc:57934]
mphosph8	M-phase phosphoprotein 8 [Source:ZFIN;Acc:ZDB-GENE-050309-191]	ENSGACG00000001360	-0.754659711365595	5.22498352423795	11.9830021125434	0.0026287509640532	0.0400435248456388	mphosph8	M-phase phosphoprotein 8 [Source:ZFIN;Acc:ZDB-GENE-050309-191]
zmym2	zinc finger, MYM-type 2 [Source:ZFIN;Acc:ZDB-GENE-030131-2408]	ENSGACG00000001363	-0.951406062497737	4.02422069318541	10.9729712092684	0.00367994574515869	0.047967318689524	zmym2	zinc finger, MYM-type 2 [Source:ZFIN;Acc:ZDB-GENE-030131-2408]
		ENSGACG00000001372	2.39690042352006	2.44212814081009	16.4779520376061	0.000675202945150935	0.0213297934300524
		ENSGACG00000001412	-3.25559578855543	1.93014434215621	17.4389152167736	0.000517634449993893	0.0186484842340223
		ENSGACG00000001418	-1.95576991446868	1.10222584288648	11.4081251425256	0.0031784052549058	0.0445280757059021
srsf3a	serine and arginine rich splicing factor 3a [Source:ZFIN;Acc:ZDB-GENE-030616-631]	ENSGACG00000001473	0.844765723483811	7.63627599629082	13.3148790357171	0.00171898900497282	0.0319328798763337	srsf3a	serine and arginine rich splicing factor 3a [Source:ZFIN;Acc:ZDB-GENE-030616-631]
		ENSGACG00000001492	-2.53723354925677	3.07288508998042	25.3261112272743	7.50551071076148e-05	0.00755758019131739
RRM2	ribonucleotide reductase regulatory subunit M2 [Source:HGNC Symbol;Acc:HGNC:10452]	ENSGACG00000001494	2.5880644123558	2.48861028533532	10.8372372399526	0.00400956033730723	0.0495314938472859	RRM2	ribonucleotide reductase regulatory subunit M2 [Source:HGNC Symbol;Acc:HGNC:10452]
RRM2	ribonucleotide reductase regulatory subunit M2 [Source:HGNC Symbol;Acc:HGNC:10452]	ENSGACG00000001507	4.38478453886132	2.19346695939691	36.2570159633565	8.77097408566799e-06	0.00259799303083276	RRM2	ribonucleotide reductase regulatory subunit M2 [Source:HGNC Symbol;Acc:HGNC:10452]
		ENSGACG00000001509	1.53405704501362	5.95392377842599	21.5603467788167	0.000179449348136293	0.0115573129375927
si:ch211-157b11.12	si:ch211-157b11.12 [Source:ZFIN;Acc:ZDB-GENE-041111-80]	ENSGACG00000001513	1.07351030742713	4.75936329826667	14.1207479998625	0.00134212902429495	0.0288672180601559	si:ch211-157b11.12	si:ch211-157b11.12 [Source:ZFIN;Acc:ZDB-GENE-041111-80]
		ENSGACG00000001521	-2.4175378359306	2.23069139827763	13.1759416568261	0.00179518352545178	0.0327513765085
myhb	myosin, heavy chain b [Source:ZFIN;Acc:ZDB-GENE-081124-1]	ENSGACG00000001522	-1.36391296726882	9.55682561859663	15.066268560553	0.00101243738745532	0.0258658214046332	myhb	myosin, heavy chain b [Source:ZFIN;Acc:ZDB-GENE-081124-1]
		ENSGACG00000001533	0.995290695179081	4.68234923279396	12.8786168035242	0.00197119271774543	0.0346232379564793
gli2a	GLI family zinc finger 2a [Source:ZFIN;Acc:ZDB-GENE-990706-8]	ENSGACG00000001547	-1.65448236610372	3.88921592363413	18.7826858594148	0.00036148298999825	0.0156977155036706	gli2a	GLI family zinc finger 2a [Source:ZFIN;Acc:ZDB-GENE-990706-8]
manf	mesencephalic astrocyte-derived neurotrophic factor [Source:ZFIN;Acc:ZDB-GENE-060929-640]	ENSGACG00000001576	1.1666927148784	5.6450479457528	24.1224415600592	9.82980830629112e-05	0.00837926146151621	manf	mesencephalic astrocyte-derived neurotrophic factor [Source:ZFIN;Acc:ZDB-GENE-060929-640]
top1	DNA topoisomerase I [Source:ZFIN;Acc:ZDB-GENE-030131-5390]	ENSGACG00000001596	2.36711168100123	2.27667779588627	16.0026103149238	0.000772321199707581	0.0228298223958989	top1	DNA topoisomerase I [Source:ZFIN;Acc:ZDB-GENE-030131-5390]
		ENSGACG00000001625	-5.93707110635931	1.3945126877096	11.9637971546588	0.00285660902173526	0.0419533527339807
		ENSGACG00000001651	-1.94645331461941	2.28593053345448	12.4499993618579	0.00225970573117128	0.0368100495116603
rac2	Rac family small GTPase 2 [Source:ZFIN;Acc:ZDB-GENE-040625-27]	ENSGACG00000001673	1.08000340142294	8.37584900571616	12.1682464188715	0.00247487855247023	0.0387863341553457	rac2	Rac family small GTPase 2 [Source:ZFIN;Acc:ZDB-GENE-040625-27]
psme2	proteasome activator subunit 2 [Source:ZFIN;Acc:ZDB-GENE-991110-16]	ENSGACG00000001681	0.964613330771828	8.46274610654267	15.9110178843547	0.000792764558485733	0.0230661898352027	psme2	proteasome activator subunit 2 [Source:ZFIN;Acc:ZDB-GENE-991110-16]
bmper	BMP binding endothelial regulator [Source:ZFIN;Acc:ZDB-GENE-030219-146]	ENSGACG00000001688	-2.66792486347011	0.958109032135373	15.1683265845898	0.000982608668007831	0.0256680544459348	bmper	BMP binding endothelial regulator [Source:ZFIN;Acc:ZDB-GENE-030219-146]
itgb1a	integrin, beta 1a [Source:ZFIN;Acc:ZDB-GENE-060803-2]	ENSGACG00000001700	-1.34586023508135	4.98804542992675	17.8767071040552	0.000459772371418088	0.0179355754864814	itgb1a	integrin, beta 1a [Source:ZFIN;Acc:ZDB-GENE-060803-2]
		ENSGACG00000001714	-1.40388979714982	5.2898576209807	25.127486324699	7.84297340648604e-05	0.00779177340917618
		ENSGACG00000001761	-5.62074387781353	2.07848067893126	25.0622988213691	9.09728361566592e-05	0.00807616031248165
		ENSGACG00000001769	-2.6725311175723	1.7443759383591	18.9397716602062	0.000346939072722946	0.015342265448114
		ENSGACG00000001797	3.30592179443556	1.09856137412524	15.3972190763132	0.000919196549143378	0.0246819593387483
		ENSGACG00000001805	2.05985181614012	1.08253762778174	10.7774682538953	0.00393353073071373	0.0492288383705744
idi1	isopentenyl-diphosphate delta isomerase 1 [Source:ZFIN;Acc:ZDB-GENE-050913-44]	ENSGACG00000001814	1.1008254251514	6.62243412235119	10.9594878296312	0.0036968369582874	0.0480708153631705	idi1	isopentenyl-diphosphate delta isomerase 1 [Source:ZFIN;Acc:ZDB-GENE-050913-44]
		ENSGACG00000001821	-1.99485030250482	5.51283242985865	20.3705030547805	0.000266272671629246	0.0137265310181524
		ENSGACG00000001825	2.4933063551892	5.28807104792643	11.6052738747521	0.00398475616025045	0.0494994832422295
		ENSGACG00000001826	2.21073996895067	1.266919679282	15.788590480329	0.00082103502025425	0.023495018137329
		ENSGACG00000001831	-3.83807637657753	3.62681977386526	15.3674393068098	0.00132479156534362	0.0288672180601559
		ENSGACG00000001839	-1.54048039797759	3.50159465606503	10.9401907853272	0.00372116181977152	0.04822153750001
uchl3	ubiquitin carboxyl-terminal esterase L3 (ubiquitin thiolesterase) [Source:ZFIN;Acc:ZDB-GENE-050522-158]	ENSGACG00000001846	1.47160149830032	6.39656827466563	27.9062953040437	4.31671143742696e-05	0.00565419007873055	uchl3	ubiquitin carboxyl-terminal esterase L3 (ubiquitin thiolesterase) [Source:ZFIN;Acc:ZDB-GENE-050522-158]
bmp3	bone morphogenetic protein 3 [Source:ZFIN;Acc:ZDB-GENE-030131-7192]	ENSGACG00000001853	-1.64245015552344	2.54682313327605	18.435059500119	0.0003961345510928	0.0163644198786054	bmp3	bone morphogenetic protein 3 [Source:ZFIN;Acc:ZDB-GENE-030131-7192]
kifc1	kinesin family member C1 [Source:ZFIN;Acc:ZDB-GENE-000208-21]	ENSGACG00000001865	1.20691274220507	4.72086749725882	13.3398888449001	0.00170565918133589	0.0319328798763337	kifc1	kinesin family member C1 [Source:ZFIN;Acc:ZDB-GENE-000208-21]
		ENSGACG00000001913	1.40881444627646	5.99335404494614	13.1695276164339	0.00184558093421861	0.0331484441819354
		ENSGACG00000001925	-1.62582208759256	6.55113926508857	20.0398368429322	0.000262577941528816	0.0137265310181524
actr1	actin related protein 1, centractin [Source:ZFIN;Acc:ZDB-GENE-040426-2695]	ENSGACG00000001938	0.728884719473899	6.63585897114002	10.8744269331646	0.0038054108353951	0.0486193290793422	actr1	actin related protein 1, centractin [Source:ZFIN;Acc:ZDB-GENE-040426-2695]
		ENSGACG00000001962	-4.94690950107489	0.266924395113791	11.947954651998	0.00265904582397365	0.0402665385363719
ncf2	neutrophil cytosolic factor 2 [Source:ZFIN;Acc:ZDB-GENE-070209-29]	ENSGACG00000001966	1.83561287935302	7.39396673941702	23.1543797098721	0.000125167622335567	0.00951214888419015	ncf2	neutrophil cytosolic factor 2 [Source:ZFIN;Acc:ZDB-GENE-070209-29]
		ENSGACG00000002017	2.39282041297624	0.484475220807932	13.7259288143705	0.00151383570475401	0.0300362155656303
COL11A1	collagen, type XI, alpha 1a [Source:ZFIN;Acc:ZDB-GENE-070209-167]	ENSGACG00000002031	-1.62547966943381	3.88326116562296	15.2051190465735	0.000972095787717473	0.0255905804508435	COL11A1	collagen, type XI, alpha 1a [Source:ZFIN;Acc:ZDB-GENE-070209-167]
		ENSGACG00000002052	2.99745398226397	0.924797487221918	18.2644220347005	0.000414480190519074	0.016694225873632
		ENSGACG00000002068	-1.88658180147146	3.613552554527	24.9710395512453	8.12062248231975e-05	0.00779177340917618
		ENSGACG00000002096	2.24647177064824	1.99492816849404	26.0525505899334	6.40154694302454e-05	0.00696860289182894
smyhc1	slow myosin heavy chain 1 [Source:ZFIN;Acc:ZDB-GENE-030131-271]	ENSGACG00000002145	-1.82927616250005	6.37862218132209	20.0678667461933	0.000279857100383996	0.0139107727647305	smyhc1	slow myosin heavy chain 1 [Source:ZFIN;Acc:ZDB-GENE-030131-271]
	polycystic kidney disease 1 like 2a [Source:ZFIN;Acc:ZDB-GENE-050208-89]	ENSGACG00000002153	2.50087082494207	7.23524381102134	11.7488281213749	0.00388255466529257	0.0490921114782766		polycystic kidney disease 1 like 2a [Source:ZFIN;Acc:ZDB-GENE-050208-89]
pomp	proteasome maturation protein [Source:ZFIN;Acc:ZDB-GENE-040801-10]	ENSGACG00000002157	1.22196985680354	7.77090929807608	12.3503238875072	0.00233335022377018	0.0374055775673248	pomp	proteasome maturation protein [Source:ZFIN;Acc:ZDB-GENE-040801-10]
thtpa	thiamine triphosphatase [Source:ZFIN;Acc:ZDB-GENE-070502-2]	ENSGACG00000002180	1.36033120460399	3.51917080546256	13.5400574005722	0.00160302170643145	0.0310785592205983	thtpa	thiamine triphosphatase [Source:ZFIN;Acc:ZDB-GENE-070502-2]
wwp2	WW domain containing E3 ubiquitin protein ligase 2 [Source:ZFIN;Acc:ZDB-GENE-000607-82]	ENSGACG00000002184	-0.694982067412593	5.81972572971559	11.4425247347823	0.00314213162251455	0.0442762988765216	wwp2	WW domain containing E3 ubiquitin protein ligase 2 [Source:ZFIN;Acc:ZDB-GENE-000607-82]
ccnt2a	cyclin T2a [Source:ZFIN;Acc:ZDB-GENE-030131-5779]	ENSGACG00000002186	-0.787364389211819	5.65059214426047	11.7633825499382	0.00282514590102498	0.0416812505599024	ccnt2a	cyclin T2a [Source:ZFIN;Acc:ZDB-GENE-030131-5779]
yipf4	Yip1 domain family, member 4 [Source:NCBI gene;Acc:405827]	ENSGACG00000002189	0.70697003882408	6.38912966425333	10.8070460306743	0.00389394415582794	0.0490921114782766	yipf4	Yip1 domain family, member 4 [Source:NCBI gene;Acc:405827]
psme1	proteasome activator subunit 1 [Source:ZFIN;Acc:ZDB-GENE-991110-17]	ENSGACG00000002192	1.00161942824413	8.60517217036671	14.8271274524541	0.00108635247010939	0.0266802204968481	psme1	proteasome activator subunit 1 [Source:ZFIN;Acc:ZDB-GENE-991110-17]
		ENSGACG00000002203	-2.42134351047223	1.23420828323093	12.7208837613263	0.00207230525002821	0.0355179892374516
		ENSGACG00000002207	-1.86948000302024	5.66754397916761	16.0737276932546	0.000857611731377259	0.0239063268521011
[truncated: 1,167 more rows]

## Sheet: comp4_results
external_gene_name	description	ensemblID	logFC	logCPM	F	PValue	FDR
[truncated: 502 more rows]
